# Supplementary material for: The replicative fitness and virulence of potato virus Y evolve differently in pepper lines with different levels of resistance and tolerance
Source: J Gen Virol. 2026 Feb 2;107(2):002208. doi: 10.1099/jgv.0.002208 (PMC12863973; doi:10.1099/jgv.0.002208)
Supplement: Uncited Supplementary Material 1. [file jgv-107-02208-s001.xlsx]

## Sheet: Read_me_Data_1
Header	Description
Plaque	Number of the plate used for quantitative ELISA (NA for mock-inoculated plants)
idEch	Number of the sample on ELISA plate
Souche	Initial PVY variant (K or GK) (NA for mock-inoculated plants)
Lignee	Pepper DH line
Traitement	PVY initial variant (K or GK or Mock-inoculated) - pepper DH line combination
Tempo	Type of PVY population: initial variant (Ancestrale) or final population (Evoluee) (NA for mock-inoculated plants)
id_lignage	PVY variant or population code (NA if mock-inoculated plant)
Rep	Number of the plant replicate
Dil1	ELISA absorbance value (dilution 1)
Dil2	ELISA absorbance value (dilution 2)
Dil3	ELISA absorbance value (dilution 3)
Dil4	ELISA absorbance value (dilution 4)
relConc	Relative PVY load in the plant (quantitative ELISA)
Poids	Plant fresh weight (in grams)
Poids_mock	Mean fresh weight of mock-inoculated plants of the same pepper line
Vir_sous	Vir_sous = Poids_mock - Poids
Vir_div	Vir_div = Vir_sous / Poids_mock

## Sheet: Data_1
Plaque	idEch	Souche	Lignee	Traitement	Tempo	id_lignage	Rep	Dil1	Dil2	Dil3	Dil4	relConc	Poids	Poids_mock	Vir_sous	Vir_div
1	4	K	HD223	K_HD223	Ancestrale	1110	P1	0.62	0.4	0.36	0.2	0.0569668	13.42	12.796	-0.624	-0.0487652
5	3	K	HD223	K_HD223	Ancestrale	1110	P6	0.2	0.15	0.15	0.11	0	13.99	12.796	-1.194	-0.0933104
5	12	K	HD223	K_HD223	Ancestrale	1110	P9	0.5	0.28	0.23	0.13	0.914468	14.02	12.796	-1.224	-0.0956549
11	10	K	HD223	K_HD223	Ancestrale	1110	P5	0.35	0.23	0.17	0.12	0.0956464	10.75	12.796	2.046	0.159894
12	1	K	HD223	K_HD223	Ancestrale	1110	P3	0.46	0.24	0.15	0.11	0.257133	14.25	12.796	-1.454	-0.113629
12	10	K	HD223	K_HD223	Ancestrale	1110	P10	0.57	0.33	0.2	0.11	0.478232	12.91	12.796	-0.114	-0.00890903
13	8	K	HD223	K_HD223	Ancestrale	1110	P4	0.48	0.27	0.16	0.11	0.415665	15.5	12.796	-2.704	-0.211316
16	1	K	HD223	K_HD223	Ancestrale	1110	P5	0.24	0.17	0.16	0.14	0	12.13	12.796	0.666	0.0520475
16	9	K	HD223	K_HD223	Ancestrale	1110	P2	0.53	0.33	0.22	0.17	0.234924	12.13	12.796	0.666	0.0520475
18	10	K	HD223	K_HD223	Ancestrale	1110	P3	0.62	0.39	0.27	0.14	0.431837	14.63	12.796	-1.834	-0.143326
21	9	K	HD223	K_HD223	Ancestrale	1110	P6	0.83	0.49	0.28	0.15	0.631385	12.45	12.796	0.346	0.0270397
22	1	K	HD223	K_HD223	Ancestrale	1110	P1	0.55	0.43	0.22	0.14	0.369451	12.24	12.796	0.556	0.0434511
25	3	K	HD223	K_HD223	Ancestrale	1110	P2	1.27	0.72	0.41	0.17	1.0341	15.21	12.796	-2.414	-0.188653
35	4	K	HD223	K_HD223	Ancestrale	1110	P10	0.69	0.41	0.25	0.19	0.556967	14	12.796	-1.204	-0.0940919
46	12	K	HD223	K_HD223	Ancestrale	1110	P9	0.65	0.42	0.25	0.13	0.5927	10.6	12.796	2.196	0.171616
47	9	K	HD223	K_HD223	Ancestrale	1110	P4	0.71	0.46	0.27	0.15	1.49535	13	12.796	-0.204	-0.0159425
48	12	K	HD223	K_HD223	Ancestrale	1110	P7	0.8	0.59	0.54	0.17	1.30766	16	12.796	-3.204	-0.250391
49	5	K	HD223	K_HD223	Ancestrale	1110	P8	1.02	0.69	0.33	0.15	1.51514	15.2	12.796	-2.404	-0.187871
54	5	K	HD223	K_HD223	Ancestrale	1110	P8	0.91	0.53	0.26	0.12	1.12183	14.1	12.796	-1.304	-0.101907
55	11	K	HD223	K_HD223	Ancestrale	1110	P7	0.51	0.29	0.25	0.16	0.231512	11.9	12.796	0.896	0.0700219
10	1	K	HD253	K_HD253	Ancestrale	1120	P2	0.92	0.6	0.34	0.17	4.12186	12.56	15.651	3.091	0.197495
25	1	K	HD253	K_HD253	Ancestrale	1120	P9	1.31	0.82	0.46	0.23	1.94404	15.85	15.651	-0.199	-0.0127148
28	8	K	HD253	K_HD253	Ancestrale	1120	P4	1.04	0.59	0.33	0.15	1.24541	14.49	15.651	1.161	0.0741806
30	6	K	HD253	K_HD253	Ancestrale	1120	P7	1.21	0.81	0.45	0.21	2.85917	15.28	15.651	0.371	0.0237046
31	4	K	HD253	K_HD253	Ancestrale	1120	P6	0.95	0.68	0.37	0.2	1.84131	14	15.651	1.651	0.105488
32	6	K	HD253	K_HD253	Ancestrale	1120	P8	0.85	0.58	0.39	0.25	1.61102	10.8	15.651	4.851	0.309948
33	8	K	HD253	K_HD253	Ancestrale	1120	P3	0.9	0.59	0.34	0.21	1.36548	14.3	15.651	1.351	0.0863204
37	1	K	HD253	K_HD253	Ancestrale	1120	P1	1.38	0.78	0.46	0.22	1.76828	11.2	15.651	4.451	0.284391
46	6	K	HD253	K_HD253	Ancestrale	1120	P10	0.84	0.54	0.33	0.17	2.70829	13.8	15.651	1.851	0.118267
57	3	K	HD253	K_HD253	Ancestrale	1120	P5	0.86	0.09	0.1	0.09	2.66354	15.5	15.651	0.151	0.00964795
13	10	K	HD2341	K_HD2341	Ancestrale	1140	P10	0.68	0.37	0.2	0.12	1.09005	8.29	11.308	3.018	0.266891
15	12	K	HD2341	K_HD2341	Ancestrale	1140	P6	0.57	0.36	0.23	0.14	0.226359	10.49	11.308	0.818	0.0723382
23	3	K	HD2341	K_HD2341	Ancestrale	1140	P8	0.62	0.4	0.24	0.15	0.66874	8.71	11.308	2.598	0.229749
25	2	K	HD2341	K_HD2341	Ancestrale	1140	P3	1.04	0.72	0.33	0.24	2.02208	13.06	11.308	-1.752	-0.154935
41	9	K	HD2341	K_HD2341	Ancestrale	1140	P2	0.42	0.22	0.16	0.12	0.459976	8.8	11.308	2.508	0.22179
47	4	K	HD2341	K_HD2341	Ancestrale	1140	P4	0.84	0.57	0.32	0.21	1.42997	11.7	11.308	-0.392	-0.0346657
47	7	K	HD2341	K_HD2341	Ancestrale	1140	P5	0.98	0.68	0.45	0.31	2.01326	10.5	11.308	0.808	0.0714538
48	8	K	HD2341	K_HD2341	Ancestrale	1140	P9	0.73	0.45	0.28	0.16	1.18461	10.5	11.308	0.808	0.0714538
50	3	K	HD2341	K_HD2341	Ancestrale	1140	P7	0.62	0.35	0.19	0.13	0.274915	3.2	11.308	8.108	0.717015
52	1	K	HD2341	K_HD2341	Ancestrale	1140	P1	1.19	0.65	0.37	0.18	1.61512	10.7	11.308	0.608	0.0537672
10	12	K	HD2397	K_HD2397	Ancestrale	1150	P9	0.78	0.35	0.21	0.13	2.32342	12.93	12.588	-0.342	-0.0271687
14	4	K	HD2397	K_HD2397	Ancestrale	1150	P10	0.73	0.39	0.22	0.13	1.15259	12.2	12.588	0.388	0.030823
15	7	K	HD2397	K_HD2397	Ancestrale	1150	P8	0.72	0.45	0.24	0.13	0.858592	10.92	12.588	1.668	0.132507
20	11	K	HD2397	K_HD2397	Ancestrale	1150	P1	0.47	0.25	0.17	0.14	0.218477	10.96	12.588	1.628	0.12933
21	7	K	HD2397	K_HD2397	Ancestrale	1150	P6	1.04	0.56	0.31	0.17	1.74863	11.77	12.588	0.818	0.0649825
24	5	K	HD2397	K_HD2397	Ancestrale	1150	P7	0.45	0.27	0.17	0.12	0.261532	10.88	12.588	1.708	0.135685
29	12	K	HD2397	K_HD2397	Ancestrale	1150	P5	0.93	0.53	0.26	0.12	1.21188	14.2	12.588	-1.612	-0.128058
35	6	K	HD2397	K_HD2397	Ancestrale	1150	P10	0.9	0.51	0.33	0.24	1.24747	12.2	12.588	0.388	0.030823
38	9	K	HD2397	K_HD2397	Ancestrale	1150	P4	1.13	0.56	0.34	0.16	0.896072	11.4	12.588	1.188	0.0943756
40	3	K	HD2397	K_HD2397	Ancestrale	1150	P2	0.76	0.48	0.24	0.16	1.35225	8.4	12.588	4.188	0.332698
41	1	K	HD2397	K_HD2397	Ancestrale	1150	P3	0.86	0.5	0.25	0.13	0.66874	10.1	12.588	2.488	0.197649
41	5	K	HD2397	K_HD2397	Ancestrale	1150	P9	0.99	0.65	0.32	0.16	1.26199	9	12.588	3.588	0.285033
42	1	K	HD2397	K_HD2397	Ancestrale	1150	P3	1.03	0.63	0.36	0.21	0.887615	7.6	12.588	4.988	0.39625
42	3	K	HD2397	K_HD2397	Ancestrale	1150	P5	0.91	0.73	0.43	0.26	2.6086	3.8	12.588	8.788	0.698125
43	11	K	HD2397	K_HD2397	Ancestrale	1150	P6	0.86	0.43	0.24	0.14	0.899037	10.6	12.588	1.988	0.157928
46	10	K	HD2397	K_HD2397	Ancestrale	1150	P8	0.56	0.44	0.24	0.13	0.546873	12.9	12.588	-0.312	-0.0247855
47	1	K	HD2397	K_HD2397	Ancestrale	1150	P1	0.39	0.29	0.17	0.11	0.391082	11.1	12.588	1.488	0.118208
50	8	K	HD2397	K_HD2397	Ancestrale	1150	P7	0.77	0.48	0.3	0.17	1.45474	10.4	12.588	2.188	0.173816
50	10	K	HD2397	K_HD2397	Ancestrale	1150	P2	1.04	0.26	0.16	0.13	3.24897	11.8	12.588	0.788	0.0625993
3	12	GK	HD223	GK_HD223	Ancestrale	1210	P6	0.61	0.41	0.28	0.14	0.23616	14.08	12.796	-1.284	-0.100344
4	2	GK	HD223	GK_HD223	Ancestrale	1210	P9	0.39	0.26	0.15	0.13	0.256191	13.06	12.796	-0.264	-0.0206314
8	3	GK	HD223	GK_HD223	Ancestrale	1210	P6	1.06	0.42	0.31	0.19	0.946014	13.45	12.796	-0.654	-0.0511097
14	6	GK	HD223	GK_HD223	Ancestrale	1210	P7	0.78	0.35	0.23	0.13	0.267988	13.73	12.796	-0.934	-0.0729916
15	10	GK	HD223	GK_HD223	Ancestrale	1210	P1	0.44	0.23	0.14	0.11	0.0983482	9.91	12.796	2.886	0.225539
16	12	GK	HD223	GK_HD223	Ancestrale	1210	P9	0.54	0.27	0.16	0.12	0.708306	11.5	12.796	1.296	0.101282
18	8	GK	HD223	GK_HD223	Ancestrale	1210	P1	0.61	0.43	0.2	0.13	0.571321	13.35	12.796	-0.554	-0.0432948
20	3	GK	HD223	GK_HD223	Ancestrale	1210	P10	0.79	0.39	0.24	0.16	0.109375	16	12.796	-3.204	-0.250391
22	4	GK	HD223	GK_HD223	Ancestrale	1210	P8	0.92	0.25	0.15	0.11	1.06142	11.71	12.796	1.086	0.0848703
23	12	GK	HD223	GK_HD223	Ancestrale	1210	P2	0.51	0.3	0.19	0.12	0.404417	11.31	12.796	1.486	0.11613
25	9	GK	HD223	GK_HD223	Ancestrale	1210	P4	0.86	0.52	0.28	0.15	0.432467	15.31	12.796	-2.514	-0.196468
27	3	GK	HD223	GK_HD223	Ancestrale	1210	P3	0.45	0.25	0.2	0.12	0.128473	13.45	12.796	-0.654	-0.0511097
28	6	GK	HD223	GK_HD223	Ancestrale	1210	P5	0.96	0.47	0.26	0.12	0.521295	14.07	12.796	-1.274	-0.0995624
28	11	GK	HD223	GK_HD223	Ancestrale	1210	P5	0.76	0.42	0.23	0.14	0.97009	15.12	12.796	-2.324	-0.181619
33	12	GK	HD223	GK_HD223	Ancestrale	1210	P4	0.16	0.14	0.11	0.11	0	12.6	12.796	0.196	0.0153173
36	3	GK	HD223	GK_HD223	Ancestrale	1210	P10	0.62	0.32	0.17	0.1	0.789242	10	12.796	2.796	0.218506
37	3	GK	HD223	GK_HD223	Ancestrale	1210	P3	0.23	0.15	0.13	0.12	0	13.3	12.796	-0.504	-0.0393873
40	2	GK	HD223	GK_HD223	Ancestrale	1210	P8	0.18	0.15	0.15	0.13	0	15.3	12.796	-2.504	-0.195686
44	2	GK	HD223	GK_HD223	Ancestrale	1210	P2	0.14	0.19	0.14	0.11	0	15.4	12.796	-2.604	-0.203501
48	7	GK	HD223	GK_HD223	Ancestrale	1210	P7	0.7	0.45	0.27	0.15	0.637219	13.1	12.796	-0.304	-0.0237574
6	7	GK	HD2334	GK_HD2334	Ancestrale	1230	P3	0.1	0.1	0.1	0.11	0	11.38	10.299	-1.081	-0.104962
8	1	GK	HD2334	GK_HD2334	Ancestrale	1230	P2	1.65	0.89	0.66	0.41	3.65092	5.73	10.299	4.569	0.443635
14	10	GK	HD2334	GK_HD2334	Ancestrale	1230	P5	0.89	0.58	0.31	0.16	1.80422	8.61	10.299	1.689	0.163997
15	3	GK	HD2334	GK_HD2334	Ancestrale	1230	P10	1.01	0.65	0.35	0.18	0.655481	8.21	10.299	2.089	0.202835
17	7	GK	HD2334	GK_HD2334	Ancestrale	1230	P1	1.08	0.54	0.29	0.14	1.22664	9.17	10.299	1.129	0.109622
21	2	GK	HD2334	GK_HD2334	Ancestrale	1230	P7	0.1	0.1	0.1	0.1	0	6.88	10.299	3.419	0.331974
24	3	GK	HD2334	GK_HD2334	Ancestrale	1230	P9	0.11	0.11	0.12	0.12	0	11.26	10.299	-0.961	-0.09331
29	11	GK	HD2334	GK_HD2334	Ancestrale	1230	P9	1.01	0.68	0.37	0.18	1.82858	6.95	10.299	3.349	0.325177
30	7	GK	HD2334	GK_HD2334	Ancestrale	1230	P10	1.15	0.77	0.43	0.23	3.32172	4.69	10.299	5.609	0.544616
31	2	GK	HD2334	GK_HD2334	Ancestrale	1230	P6	0.94	0.57	0.31	0.16	2.69237	11.5	10.299	-1.201	-0.116613
31	7	GK	HD2334	GK_HD2334	Ancestrale	1230	P4	1.22	0.78	0.45	0.2	3.5839	7.2	10.299	3.099	0.300903
33	1	GK	HD2334	GK_HD2334	Ancestrale	1230	P3	1.21	0.83	0.41	0.23	5.31862	4.7	10.299	5.599	0.543645
38	5	GK	HD2334	GK_HD2334	Ancestrale	1230	P7	0.87	0.55	0.26	0.17	1.31772	4	10.299	6.299	0.611613
40	8	GK	HD2334	GK_HD2334	Ancestrale	1230	P6	1.14	0.62	0.35	0.17	1.56372	7	10.299	3.299	0.320322
46	8	GK	HD2334	GK_HD2334	Ancestrale	1230	P5	0.1	0.1	0.1	0.1	0	10.9	10.299	-0.601	-0.0583552
48	5	GK	HD2334	GK_HD2334	Ancestrale	1230	P2	0.1	0.1	0.1	0.1	0	11.4	10.299	-1.101	-0.106904
51	9	GK	HD2334	GK_HD2334	Ancestrale	1230	P1	1.05	0.66	0.37	0.16	1.25602	6.3	10.299	3.999	0.38829
51	12	GK	HD2334	GK_HD2334	Ancestrale	1230	P8	0.69	0.48	0.28	0.1	0.764724	3	10.299	7.299	0.70871
53	5	GK	HD2334	GK_HD2334	Ancestrale	1230	P8	0.75	0.47	0.27	0.18	1.32532	11.2	10.299	-0.901	-0.0874842
56	12	GK	HD2334	GK_HD2334	Ancestrale	1230	P4	1.27	0.64	0.38	0.17	1.41182	9.9	10.299	0.399	0.0387416
5	5	GK	HD2397	GK_HD2397	Ancestrale	1250	P7	0.52	0.35	0.18	0.11	0.944141	11.77	12.588	0.818	0.0649825
5	7	GK	HD2397	GK_HD2397	Ancestrale	1250	P9	0.84	0.4	0.22	0.12	1.12183	11.97	12.588	0.618	0.0490944
10	4	GK	HD2397	GK_HD2397	Ancestrale	1250	P4	0.55	0.29	0.15	0.11	0.454992	9.88	12.588	2.708	0.215126
12	3	GK	HD2397	GK_HD2397	Ancestrale	1250	P2	0.55	0.39	0.23	0.15	0.69049	13.17	12.588	-0.582	-0.0462345
14	2	GK	HD2397	GK_HD2397	Ancestrale	1250	P1	0.8	0.37	0.21	0.14	0.353422	10.54	12.588	2.048	0.162695
20	4	GK	HD2397	GK_HD2397	Ancestrale	1250	P9	0.64	0.26	0.18	0.14	0.953766	11.91	12.588	0.678	0.0538608
28	7	GK	HD2397	GK_HD2397	Ancestrale	1250	P10	0.93	0.48	0.21	0.12	2.5954	10.51	12.588	2.078	0.165078
31	9	GK	HD2397	GK_HD2397	Ancestrale	1250	P1	0.53	0.44	0.27	0.15	1.14353	10.8	12.588	1.788	0.14204
32	12	GK	HD2397	GK_HD2397	Ancestrale	1250	P4	0.77	0.5	0.31	0.16	1	11	12.588	1.588	0.126152
35	10	GK	HD2397	GK_HD2397	Ancestrale	1250	P8	0.58	0.4	0.23	0.18	0.462603	12.1	12.588	0.488	0.0387671
37	7	GK	HD2397	GK_HD2397	Ancestrale	1250	P2	0.92	0.49	0.27	0.14	0.59924	9.7	12.588	2.888	0.229425
39	7	GK	HD2397	GK_HD2397	Ancestrale	1250	P5	0.84	0.46	0.23	0.14	1.16286	10.8	12.588	1.788	0.14204
43	7	GK	HD2397	GK_HD2397	Ancestrale	1250	P6	0.82	0.54	0.29	0.14	0.597489	12.5	12.588	0.088	0.00699078
45	1	GK	HD2397	GK_HD2397	Ancestrale	1250	P5	1.04	0.57	0.3	0.15	3.15693	9.8	12.588	2.788	0.221481
46	7	GK	HD2397	GK_HD2397	Ancestrale	1250	P3	0.85	0.63	0.24	0.13	2.01553	11.3	12.588	1.288	0.10232
51	4	GK	HD2397	GK_HD2397	Ancestrale	1250	P8	1.12	0.7	0.36	0.15	1.14074	11.8	12.588	0.788	0.0625993
52	10	GK	HD2397	GK_HD2397	Ancestrale	1250	P3	0.81	0.52	0.28	0.11	0.983024	13	12.588	-0.412	-0.0327296
57	6	GK	HD2397	GK_HD2397	Ancestrale	1250	P6	0.64	0.4	0.24	0.14	1.27064	9.9	12.588	2.688	0.213537
57	10	GK	HD2397	GK_HD2397	Ancestrale	1250	P10	0.63	0.09	0.1	0.09	0.76717	10.1	12.588	2.488	0.197649
58	4	GK	HD2397	GK_HD2397	Ancestrale	1250	P7	0.72	0.46	0.24	0.13	1.21541	11.4	12.588	1.188	0.0943756
2	12	K	HD253	K_HD253	Ancestrale	2120	P3	1.55	0.78	0.54	0.32	1.96044	14.28	15.651	1.371	0.0875982
7	4	K	HD253	K_HD253	Ancestrale	2120	P5	0.78	0.54	0.33	0.18	2.11927	12.74	15.651	2.911	0.185995
7	9	K	HD253	K_HD253	Ancestrale	2120	P2	1.03	0.57	0.35	0.17	3.32241	14.62	15.651	1.031	0.0658744
12	6	K	HD253	K_HD253	Ancestrale	2120	P1	0.99	0.63	0.35	0.18	4.19754	17.25	15.651	-1.599	-0.102166
26	3	K	HD253	K_HD253	Ancestrale	2120	P10	1.31	0.84	0.4	0.25	3.86043	17.7	15.651	-2.049	-0.130918
39	1	K	HD253	K_HD253	Ancestrale	2120	P8	0.86	0.6	0.36	0.18	4.63112	8.1	15.651	7.551	0.482461
39	12	K	HD253	K_HD253	Ancestrale	2120	P4	1.98	0.71	0.39	0.19	4.6134	10.9	15.651	4.751	0.303559
48	1	K	HD253	K_HD253	Ancestrale	2120	P6	1.12	0.81	0.53	0.51	5.36938	15.5	15.651	0.151	0.00964795
53	4	K	HD253	K_HD253	Ancestrale	2120	P9	0.96	0.61	0.38	0.2	3.49658	15.4	15.651	0.251	0.0160373
56	7	K	HD253	K_HD253	Ancestrale	2120	P7	0.97	0.62	0.41	0.27	1.79011	8.2	15.651	7.451	0.476072
5	2	K	HD2341	K_HD2341	Ancestrale	2140	P10	0.77	0.47	0.24	0.14	3.67987	9.98	11.308	1.328	0.117439
20	7	K	HD2341	K_HD2341	Ancestrale	2140	P6	1.27	0.56	0.31	0.2	1.94004	11.94	11.308	-0.632	-0.0558896
23	1	K	HD2341	K_HD2341	Ancestrale	2140	P1	0.79	0.45	0.27	0.17	1.59858	12.27	11.308	-0.962	-0.0850725
26	10	K	HD2341	K_HD2341	Ancestrale	2140	P3	0.85	0.58	0.35	0.2	1.37011	12.46	11.308	-1.152	-0.101875
32	7	K	HD2341	K_HD2341	Ancestrale	2140	P8	0.84	0.57	0.33	0.2	1.5178	12.4	11.308	-1.092	-0.0965688
36	9	K	HD2341	K_HD2341	Ancestrale	2140	P5	0.61	0.31	0.18	0.11	0.789242	5.4	11.308	5.908	0.522462
38	6	K	HD2341	K_HD2341	Ancestrale	2140	P2	1.06	0.62	0.42	0.25	4.01473	10.5	11.308	0.808	0.0714538
38	12	K	HD2341	K_HD2341	Ancestrale	2140	P7	1.08	0.71	0.55	0.19	3.00351	11.2	11.308	0.108	0.00955076
41	7	K	HD2341	K_HD2341	Ancestrale	2140	P9	0.74	0.4	0.24	0.13	1.15756	7.6	11.308	3.708	0.327909
44	5	K	HD2341	K_HD2341	Ancestrale	2140	P4	0.87	0.15	0.12	0.1	3.55722	11.3	11.308	0.008	0.000707464
1	3	K	HD223	K_HD223	Evoluee	9111	P6	1.06	0.72	0.5	0.26	0.500126	15.31	12.796	-2.514	-0.196468
4	10	K	HD223	K_HD223	Evoluee	9111	P4	0.35	0.22	0.15	0.11	0.156134	13.23	12.796	-0.434	-0.0339168
8	12	K	HD223	K_HD223	Evoluee	9111	P10	0.72	0.36	0.28	0.22	0.0747966	14.02	12.796	-1.224	-0.0956549
16	6	K	HD223	K_HD223	Evoluee	9111	P1	0.38	0.22	0.16	0.14	0.0661436	14.57	12.796	-1.774	-0.138637
19	10	K	HD223	K_HD223	Evoluee	9111	P2	0.7	0.38	0.2	0.13	0.373983	13.18	12.796	-0.384	-0.0300094
20	1	K	HD223	K_HD223	Evoluee	9111	P3	0.77	0.36	0.21	0.17	0.100621	13.45	12.796	-0.654	-0.0511097
31	3	K	HD223	K_HD223	Evoluee	9111	P7	0.76	0.46	0.25	0.15	1.06099	NA	12.796	NA	NA
31	6	K	HD223	K_HD223	Evoluee	9111	P5	0.53	0.32	0.19	0.14	0.152945	13.8	12.796	-1.004	-0.078462
38	10	K	HD223	K_HD223	Evoluee	9111	P8	0.81	0.61	0.32	0.15	1.11067	12	12.796	0.796	0.0622069
42	4	K	HD223	K_HD223	Evoluee	9111	P9	0.68	0.52	0.28	0.17	0.604744	8.7	12.796	4.096	0.3201
9	3	K	HD223	K_HD223	Evoluee	9112	P1	0.75	0.4	0.23	0.13	0.126277	14.01	12.796	-1.214	-0.0948734
16	8	K	HD223	K_HD223	Evoluee	9112	P3	0.64	0.32	0.2	0.15	0.517676	16.01	12.796	-3.214	-0.251172
24	6	K	HD223	K_HD223	Evoluee	9112	P10	0.6	0.3	0.19	0.13	0.652381	14.45	12.796	-1.654	-0.129259
27	12	K	HD223	K_HD223	Evoluee	9112	P4	1.9	0.69	0.33	0.14	1.18461	11.95	12.796	0.846	0.0661144
35	5	K	HD223	K_HD223	Evoluee	9112	P8	0.48	0.27	0.17	0.16	0.447214	11.1	12.796	1.696	0.132541
42	7	K	HD223	K_HD223	Evoluee	9112	P2	1	0.65	0.35	0.21	1.73336	13.4	12.796	-0.604	-0.0472023
46	2	K	HD223	K_HD223	Evoluee	9112	P9	0.73	0.38	0.22	0.13	1.12755	13.9	12.796	-1.104	-0.086277
50	2	K	HD223	K_HD223	Evoluee	9112	P5	0.88	0.53	0.26	0.13	1.05916	14.5	12.796	-1.704	-0.133167
53	11	K	HD223	K_HD223	Evoluee	9112	P6	0.68	0.52	0.34	0.14	1.60539	13.1	12.796	-0.304	-0.0237574
54	2	K	HD223	K_HD223	Evoluee	9112	P7	0.52	0.41	0.27	0.14	1.2585	11.7	12.796	1.096	0.0856518
13	9	K	HD223	K_HD223	Evoluee	9113	P1	0.7	0.35	0.22	0.12	1.24146	12.04	12.796	0.756	0.059081
17	1	K	HD223	K_HD223	Evoluee	9113	P5	0.6	0.32	0.18	0.12	0.30779	5.67	12.796	7.126	0.556893
28	4	K	HD223	K_HD223	Evoluee	9113	P10	1.21	0.53	0.29	0.13	1.04213	12.84	12.796	-0.044	-0.00343857
32	1	K	HD223	K_HD223	Evoluee	9113	P9	0.67	0.43	0.28	0.19	0.527478	13.9	12.796	-1.104	-0.086277
32	2	K	HD223	K_HD223	Evoluee	9113	P3	0.85	0.46	0.25	0.15	0.464683	11.9	12.796	0.896	0.0700219
32	4	K	HD223	K_HD223	Evoluee	9113	P2	0.72	0.42	0.26	0.16	1.30349	12.5	12.796	0.296	0.0231322
42	11	K	HD223	K_HD223	Evoluee	9113	P8	0.18	0.16	0.22	0.12	0	14.2	12.796	-1.404	-0.109722
54	8	K	HD223	K_HD223	Evoluee	9113	P7	0.81	0.45	0.2	0.11	1.04998	14.3	12.796	-1.504	-0.117537
57	9	K	HD223	K_HD223	Evoluee	9113	P4	0.56	0.1	0.09	0.09	0.684757	11.9	12.796	0.896	0.0700219
57	11	K	HD223	K_HD223	Evoluee	9113	P6	0.87	0.65	0.39	0.21	4.31944	12.5	12.796	0.296	0.0231322
2	6	K	HD223	K_HD223	Evoluee	9114	P5	1.85	0.76	0.46	0.23	1.05707	13.89	12.796	-1.094	-0.0854955
17	11	K	HD223	K_HD223	Evoluee	9114	P2	0.23	0.14	0.13	0.1	0	11.35	12.796	1.446	0.113004
21	5	K	HD223	K_HD223	Evoluee	9114	P10	0.12	0.11	0.1	0.1	0	13.86	12.796	-1.064	-0.083151
32	8	K	HD223	K_HD223	Evoluee	9114	P4	0.8	0.52	0.28	0.17	1.2585	13.8	12.796	-1.004	-0.078462
36	6	K	HD223	K_HD223	Evoluee	9114	P3	1.14	0.58	0.29	0.14	2.27191	15	12.796	-2.204	-0.172241
39	10	K	HD223	K_HD223	Evoluee	9114	P6	1.17	0.54	0.3	0.15	0.89826	14.2	12.796	-1.404	-0.109722
39	11	K	HD223	K_HD223	Evoluee	9114	P8	0.95	0.46	0.27	0.14	3.71134	15	12.796	-2.204	-0.172241
55	1	K	HD223	K_HD223	Evoluee	9114	P9	0.32	0.28	0.22	0.13	0	12.4	12.796	0.396	0.0309472
57	12	K	HD223	K_HD223	Evoluee	9114	P1	0.73	0.53	0.29	0.15	1.55106	15.7	12.796	-2.904	-0.226946
2	11	K	HD223	K_HD223	Evoluee	9115	P9	0.81	0.44	0.36	0.21	0.662788	13.49	12.796	-0.694	-0.0542357
3	1	K	HD223	K_HD223	Evoluee	9115	P4	1.45	0.61	0.39	0.23	1.00159	13.42	12.796	-0.624	-0.0487652
3	3	K	HD223	K_HD223	Evoluee	9115	P8	0.49	0.28	0.22	0.17	0.0898909	11.26	12.796	1.536	0.120038
22	2	K	HD223	K_HD223	Evoluee	9115	P5	0.91	0.72	0.42	0.22	1.67367	11.79	12.796	1.006	0.0786183
29	8	K	HD223	K_HD223	Evoluee	9115	P7	1.13	0.7	0.35	0.18	1.8181	10.78	12.796	2.016	0.157549
40	1	K	HD223	K_HD223	Evoluee	9115	P1	1.05	0.7	0.36	0.17	3.15497	12.9	12.796	-0.104	-0.00812754
40	4	K	HD223	K_HD223	Evoluee	9115	P6	0.44	0.35	0.25	0.24	0	10.8	12.796	1.996	0.155986
51	8	K	HD223	K_HD223	Evoluee	9115	P2	1.53	0.67	0.38	0.17	1.34042	11.7	12.796	1.096	0.0856518
55	5	K	HD223	K_HD223	Evoluee	9115	P3	0.56	0.43	0.26	0.14	1.2585	10.9	12.796	1.896	0.148171
58	5	K	HD223	K_HD223	Evoluee	9115	P10	0.45	0.32	0.22	0.12	0.226359	12.8	12.796	-0.004	-0.000312598
11	5	K	HD223	K_HD223	Evoluee	9116	P5	0.68	0.55	0.33	0.19	1.51264	14.75	12.796	-1.954	-0.152704
14	9	K	HD223	K_HD223	Evoluee	9116	P6	0.89	0.51	0.27	0.17	4.08883	13.54	12.796	-0.744	-0.0581432
18	7	K	HD223	K_HD223	Evoluee	9116	P10	0.64	0.39	0.25	0.14	0.708306	15.24	12.796	-2.444	-0.190997
30	2	K	HD223	K_HD223	Evoluee	9116	P4	1.32	0.65	0.41	0.18	0.93273	11.19	12.796	1.606	0.125508
33	5	K	HD223	K_HD223	Evoluee	9116	P7	1.04	0.71	0.42	0.24	2.82454	13.7	12.796	-0.904	-0.0706471
33	10	K	HD223	K_HD223	Evoluee	9116	P2	0.8	0.62	0.36	0.19	1.68053	13.9	12.796	-1.104	-0.086277
37	4	K	HD223	K_HD223	Evoluee	9116	P8	1.39	0.76	0.4	0.17	3.16905	11.6	12.796	1.196	0.0934667
44	7	K	HD223	K_HD223	Evoluee	9116	P1	0.59	0.34	0.2	0.12	0.597489	10.3	12.796	2.496	0.195061
48	3	K	HD223	K_HD223	Evoluee	9116	P9	0.94	0.61	0.37	0.46	1.82858	11.4	12.796	1.396	0.109097
55	12	K	HD223	K_HD223	Evoluee	9116	P3	0.36	0.21	0.23	0.14	0.115182	10	12.796	2.796	0.218506
11	9	K	HD223	K_HD223	Evoluee	9117	P10	0.93	0.45	0.27	0.16	0.799688	12.84	12.796	-0.044	-0.00343857
15	2	K	HD223	K_HD223	Evoluee	9117	P9	0.55	0.33	0.21	0.13	0.173681	14.26	12.796	-1.464	-0.114411
26	6	K	HD223	K_HD223	Evoluee	9117	P7	1.31	0.8	0.45	0.19	2.29618	15.74	12.796	-2.944	-0.230072
26	7	K	HD223	K_HD223	Evoluee	9117	P5	0.81	0.55	0.3	0.16	1.05802	16.43	12.796	-3.634	-0.283995
30	4	K	HD223	K_HD223	Evoluee	9117	P6	1.04	0.62	0.41	0.17	1.77194	13.08	12.796	-0.284	-0.0221944
34	4	K	HD223	K_HD223	Evoluee	9117	P2	0.55	0.34	0.21	0.14	1.15986	10.5	12.796	2.296	0.179431
37	8	K	HD223	K_HD223	Evoluee	9117	P8	1.1	0.55	0.32	0.15	3.30058	14.6	12.796	-1.804	-0.140982
52	4	K	HD223	K_HD223	Evoluee	9117	P4	0.56	0.28	0.21	0.12	0.908448	14.3	12.796	-1.504	-0.117537
52	8	K	HD223	K_HD223	Evoluee	9117	P1	0.58	0.37	0.18	0.11	0.950949	10	12.796	2.796	0.218506
56	3	K	HD223	K_HD223	Evoluee	9117	P3	0.74	0.39	0.21	0.14	1.0838	13.9	12.796	-1.104	-0.086277
4	6	K	HD223	K_HD223	Evoluee	9118	P7	0.4	0.26	0.18	0.13	0.255061	12.49	12.796	0.306	0.0239137
12	4	K	HD223	K_HD223	Evoluee	9118	P1	0.49	0.36	0.21	0.13	0.554257	9.61	12.796	3.186	0.248984
15	11	K	HD223	K_HD223	Evoluee	9118	P9	0.49	0.32	0.19	0.12	0.137952	13.3	12.796	-0.504	-0.0393873
30	9	K	HD223	K_HD223	Evoluee	9118	P5	1	0.65	0.39	0.17	0.939976	14.23	12.796	-1.434	-0.112066
30	11	K	HD223	K_HD223	Evoluee	9118	P2	0.58	0.37	0.24	0.16	0.515453	11.56	12.796	1.236	0.0965927
37	11	K	HD223	K_HD223	Evoluee	9118	P4	0.96	0.6	0.33	0.16	1.63757	14.7	12.796	-1.904	-0.148796
41	8	K	HD223	K_HD223	Evoluee	9118	P10	1.05	0.63	0.3	0.15	1.26816	13.8	12.796	-1.004	-0.078462
45	6	K	HD223	K_HD223	Evoluee	9118	P3	0.81	0.48	0.24	0.12	1.19581	13.7	12.796	-0.904	-0.0706471
52	12	K	HD223	K_HD223	Evoluee	9118	P8	0.69	0.56	0.24	0.13	0.902106	15.7	12.796	-2.904	-0.226946
56	10	K	HD223	K_HD223	Evoluee	9118	P6	0.34	0.26	0.22	0.12	0.541399	13.1	12.796	-0.304	-0.0237574
4	11	K	HD253	K_HD253	Evoluee	9121	P3	0.74	0.53	0.35	0.16	4.22079	17.47	15.651	-1.819	-0.116223
8	9	K	HD253	K_HD253	Evoluee	9121	P5	1.62	0.86	0.55	0.3	2.48192	13.38	15.651	2.271	0.145103
8	10	K	HD253	K_HD253	Evoluee	9121	P1	1.56	0.82	0.62	0.31	1.9283	13.45	15.651	2.201	0.14063
12	5	K	HD253	K_HD253	Evoluee	9121	P9	0.98	0.56	0.31	0.17	2.30922	15.03	15.651	0.621	0.039678
27	5	K	HD253	K_HD253	Evoluee	9121	P10	1.22	0.65	0.34	0.16	3.98082	13.27	15.651	2.381	0.152131
31	5	K	HD253	K_HD253	Evoluee	9121	P6	0.99	0.69	0.41	0.24	2.29899	16.3	15.651	-0.649	-0.041467
45	8	K	HD253	K_HD253	Evoluee	9121	P8	0.8	0.53	0.33	0.16	2.23607	17.7	15.651	-2.049	-0.130918
45	10	K	HD253	K_HD253	Evoluee	9121	P2	1.02	0.73	0.42	0.17	4.18261	14	15.651	1.651	0.105488
53	7	K	HD253	K_HD253	Evoluee	9121	P7	0.7	0.45	0.37	0.18	1.84027	14.7	15.651	0.951	0.0607629
57	2	K	HD253	K_HD253	Evoluee	9121	P4	0.56	0.09	0.09	0.09	0.684757	12.5	15.651	3.151	0.201329
5	9	K	HD253	K_HD253	Evoluee	9122	P6	0.99	0.63	0.35	0.18	5.4965	11.47	15.651	4.181	0.267139
20	5	K	HD253	K_HD253	Evoluee	9122	P10	0.88	0.56	0.32	0.2	1.94004	12.06	15.651	3.591	0.229442
20	8	K	HD253	K_HD253	Evoluee	9122	P9	1.07	0.64	0.37	0.2	1.7648	11.85	15.651	3.801	0.24286
28	1	K	HD253	K_HD253	Evoluee	9122	P1	0.95	0.67	0.43	0.19	3.08517	16.06	15.651	-0.409	-0.0261325
31	11	K	HD253	K_HD253	Evoluee	9122	P4	0.68	0.49	0.28	0.16	1.30766	8.2	15.651	7.451	0.476072
39	3	K	HD253	K_HD253	Evoluee	9122	P3	0.82	0.58	0.39	0.19	5	12.5	15.651	3.151	0.201329
42	8	K	HD253	K_HD253	Evoluee	9122	P2	0.77	0.64	0.37	0.24	0.942133	16.7	15.651	-1.049	-0.0670245
42	10	K	HD253	K_HD253	Evoluee	9122	P8	0.83	0.63	0.38	0.23	1.15292	12.9	15.651	2.751	0.175772
57	4	K	HD253	K_HD253	Evoluee	9122	P7	0.94	0.6	0.35	0.18	1.94004	10.2	15.651	5.451	0.348284
57	5	K	HD253	K_HD253	Evoluee	9122	P5	0.85	0.55	0.31	0.17	3.55967	17.6	15.651	-1.949	-0.124529
17	3	K	HD253	K_HD253	Evoluee	9123	P6	0.81	0.58	0.32	0.14	1.54235	17.66	15.651	-2.009	-0.128362
17	6	K	HD253	K_HD253	Evoluee	9123	P10	0.85	0.54	0.33	0.17	1.64085	17.65	15.651	-1.999	-0.127723
21	1	K	HD253	K_HD253	Evoluee	9123	P3	1.04	0.81	0.46	0.24	2.08404	12.97	15.651	2.681	0.171299
32	3	K	HD253	K_HD253	Evoluee	9123	P9	0.75	0.48	0.27	0.18	0.887615	16.4	15.651	-0.749	-0.0478564
35	11	K	HD253	K_HD253	Evoluee	9123	P8	0.58	0.37	0.22	0.14	0.261532	8.4	15.651	7.251	0.463293
39	4	K	HD253	K_HD253	Evoluee	9123	P2	0.96	0.63	0.42	0.23	3.9393	13.4	15.651	2.251	0.143825
39	5	K	HD253	K_HD253	Evoluee	9123	P1	0.84	0.6	0.41	0.19	5.50024	14.3	15.651	1.351	0.0863204
43	2	K	HD253	K_HD253	Evoluee	9123	P7	0.82	0.56	0.32	0.16	0.72478	12.1	15.651	3.551	0.226886
50	9	K	HD253	K_HD253	Evoluee	9123	P5	0.89	0.68	0.43	0.21	1.66878	12.7	15.651	2.951	0.18855
54	3	K	HD253	K_HD253	Evoluee	9123	P4	0.7	0.6	0.42	0.18	3.40838	16.9	15.651	-1.249	-0.0798032
6	5	K	HD253	K_HD253	Evoluee	9124	P2	1.38	0.67	0.45	0.27	2.99012	12.93	15.651	2.721	0.173855
10	5	K	HD253	K_HD253	Evoluee	9124	P9	0.74	0.53	0.29	0.17	1.56372	13.66	15.651	1.991	0.127212
13	11	K	HD253	K_HD253	Evoluee	9124	P6	0.8	0.49	0.29	0.16	1.62858	13.7	15.651	1.951	0.124657
14	3	K	HD253	K_HD253	Evoluee	9124	P7	0.91	0.61	0.35	0.22	5.18559	14.07	15.651	1.581	0.101016
17	9	K	HD253	K_HD253	Evoluee	9124	P3	0.95	0.44	0.24	0.14	0.546873	15.02	15.651	0.631	0.0403169
29	2	K	HD253	K_HD253	Evoluee	9124	P4	1.09	0.69	0.42	0.22	2.61394	14.19	15.651	1.461	0.0933487
47	2	K	HD253	K_HD253	Evoluee	9124	P5	1	0.67	0.46	0.25	3.71134	12.8	15.651	2.851	0.182161
51	1	K	HD253	K_HD253	Evoluee	9124	P10	0.78	0.48	0.28	0.14	0.548222	13.9	15.651	1.751	0.111878
51	3	K	HD253	K_HD253	Evoluee	9124	P1	0.58	0.36	0.21	0.13	0.423547	13.6	15.651	2.051	0.131046
55	2	K	HD253	K_HD253	Evoluee	9124	P8	0.71	0.45	0.33	0.17	1.77677	14.6	15.651	1.051	0.0671523
6	12	K	HD253	K_HD253	Evoluee	9125	P2	1.08	0.58	0.29	0.16	0.378624	15.92	15.651	-0.269	-0.0171874
10	7	K	HD253	K_HD253	Evoluee	9125	P8	0.87	0.62	0.4	0.18	2.98744	10.83	15.651	4.821	0.308031
21	10	K	HD253	K_HD253	Evoluee	9125	P1	0.9	0.72	0.39	0.19	0.984345	14.67	15.651	0.981	0.0626797
25	7	K	HD253	K_HD253	Evoluee	9125	P6	1.03	0.68	0.45	0.21	1.35225	17.18	15.651	-1.529	-0.0976934
25	10	K	HD253	K_HD253	Evoluee	9125	P4	0.98	0.69	0.53	0.26	2.27831	16.92	15.651	-1.269	-0.0810811
29	3	K	HD253	K_HD253	Evoluee	9125	P10	1.19	0.79	0.41	0.21	4.29973	10.03	15.651	5.621	0.359146
33	2	K	HD253	K_HD253	Evoluee	9125	P3	0.9	0.63	0.4	0.2	1.75647	16.6	15.651	-0.949	-0.0606351
36	7	K	HD253	K_HD253	Evoluee	9125	P9	0.89	0.64	0.37	0.17	3.57562	16.5	15.651	-0.849	-0.0542457
51	7	K	HD253	K_HD253	Evoluee	9125	P5	1.3	0.68	0.42	0.19	1.48312	15.8	15.651	-0.149	-0.00952016
58	6	K	HD253	K_HD253	Evoluee	9125	P7	0.67	0.46	0.29	0.15	1.16565	12.9	15.651	2.751	0.175772
3	10	K	HD253	K_HD253	Evoluee	9126	P9	1.5	0.67	0.39	0.22	0.728958	13.63	15.651	2.021	0.129129
7	3	K	HD253	K_HD253	Evoluee	9126	P8	0.93	0.62	0.4	0.19	4.23785	12.29	15.651	3.361	0.214747
7	5	K	HD253	K_HD253	Evoluee	9126	P1	0.77	0.47	0.3	0.17	1.90365	10.41	15.651	5.241	0.334867
14	12	K	HD253	K_HD253	Evoluee	9126	P4	0.92	0.71	0.41	0.22	5.90453	12.61	15.651	3.041	0.194301
26	2	K	HD253	K_HD253	Evoluee	9126	P5	0.93	0.62	0.37	0.2	1.7648	18.47	15.651	-2.819	-0.180116
29	9	K	HD253	K_HD253	Evoluee	9126	P10	0.83	0.68	0.41	0.21	1.51369	8.25	15.651	7.401	0.472877
40	7	K	HD253	K_HD253	Evoluee	9126	P6	1.41	0.77	0.46	0.24	6.24084	13	15.651	2.651	0.169382
44	8	K	HD253	K_HD253	Evoluee	9126	P2	1.26	0.79	0.43	0.2	5.93853	12.8	15.651	2.851	0.182161
55	10	K	HD253	K_HD253	Evoluee	9126	P7	0.69	0.46	0.33	0.17	0.810644	9.4	15.651	6.251	0.399399
58	10	K	HD253	K_HD253	Evoluee	9126	P3	0.84	0.66	0.37	0.17	10.9764	15	15.651	0.651	0.0415948
4	1	K	HD253	K_HD253	Evoluee	9127	P10	0.81	0.58	0.36	0.18	1.82858	14.35	15.651	1.301	0.0831257
7	11	K	HD253	K_HD253	Evoluee	9127	P2	1.09	0.58	0.33	0.16	2.72421	12.68	15.651	2.971	0.189828
11	8	K	HD253	K_HD253	Evoluee	9127	P5	0.89	0.64	0.36	0.19	3.18609	14.18	15.651	1.471	0.0939876
18	11	K	HD253	K_HD253	Evoluee	9127	P1	0.9	0.62	0.32	0.18	1.58382	11.69	15.651	3.961	0.253083
22	12	K	HD253	K_HD253	Evoluee	9127	P4	0.66	0.61	0.34	0.14	0.836251	16.62	15.651	-0.969	-0.061913
34	2	K	HD253	K_HD253	Evoluee	9127	P3	0.8	0.53	0.33	0.2	2.02826	17.1	15.651	-1.449	-0.0925819
41	2	K	HD253	K_HD253	Evoluee	9127	P6	1.21	0.86	0.53	0.24	3.32666	13.4	15.651	2.251	0.143825
52	6	K	HD253	K_HD253	Evoluee	9127	P8	1.11	0.67	0.37	0.19	3.21601	16	15.651	-0.349	-0.0222989
52	7	K	HD253	K_HD253	Evoluee	9127	P7	1.04	0.67	0.35	0.17	1.58272	16.4	15.651	-0.749	-0.0478564
8	5	K	HD253	K_HD253	Evoluee	9128	P7	1.72	0.9	0.57	0.31	1.97569	14.64	15.651	1.011	0.0645965
12	2	K	HD253	K_HD253	Evoluee	9128	P10	0.71	0.45	0.27	0.16	1.17171	12.74	15.651	2.911	0.185995
15	9	K	HD253	K_HD253	Evoluee	9128	P8	0.76	0.46	0.26	0.13	0.328169	15.58	15.651	0.071	0.00453645
23	7	K	HD253	K_HD253	Evoluee	9128	P3	0.9	0.7	0.44	0.25	4.48926	11.92	15.651	3.731	0.238387
23	8	K	HD253	K_HD253	Evoluee	9128	P6	0.75	0.57	0.37	0.17	1.55674	13.42	15.651	2.231	0.142547
26	12	K	HD253	K_HD253	Evoluee	9128	P1	0.88	0.74	0.51	0.25	2.43215	16.83	15.651	-1.179	-0.0753306
34	9	K	HD253	K_HD253	Evoluee	9128	P9	0.85	0.65	0.37	0.26	6.6997	12.2	15.651	3.451	0.220497
41	6	K	HD253	K_HD253	Evoluee	9128	P4	0.92	0.63	0.33	0.17	1.36603	9.4	15.651	6.251	0.399399
41	10	K	HD253	K_HD253	Evoluee	9128	P2	0.97	0.69	0.41	0.21	1.09005	8.9	15.651	6.751	0.431346
53	2	K	HD253	K_HD253	Evoluee	9128	P5	0.86	0.55	0.32	0.16	2.58353	14.5	15.651	1.151	0.0735416
1	1	K	HD2341	K_HD2341	Evoluee	9141	P3	1.17	0.69	0.44	0.24	0.330718	11.88	11.308	-0.572	-0.0505837
19	12	K	HD2341	K_HD2341	Evoluee	9141	P4	0.87	0.51	0.29	0.14	0.621564	12.11	11.308	-0.802	-0.0709232
23	9	K	HD2341	K_HD2341	Evoluee	9141	P1	0.46	0.28	0.19	0.12	0.133748	9.85	11.308	1.458	0.128935
27	4	K	HD2341	K_HD2341	Evoluee	9141	P7	0.62	0.36	0.19	0.12	0.673356	5.01	11.308	6.298	0.556951
27	6	K	HD2341	K_HD2341	Evoluee	9141	P9	0.62	0.37	0.21	0.12	0.637219	6.73	11.308	4.578	0.404846
38	7	K	HD2341	K_HD2341	Evoluee	9141	P6	0.83	0.46	0.24	0.15	1.174	8.5	11.308	2.808	0.24832
45	9	K	HD2341	K_HD2341	Evoluee	9141	P10	1.01	0.63	0.31	0.15	1.49535	12.5	11.308	-1.192	-0.105412
45	11	K	HD2341	K_HD2341	Evoluee	9141	P8	0.61	0.34	0.18	0.11	0.404417	7.2	11.308	4.108	0.363283
49	8	K	HD2341	K_HD2341	Evoluee	9141	P5	0.95	0.54	0.25	0.13	1.19321	12.2	11.308	-0.892	-0.0788822
49	10	K	HD2341	K_HD2341	Evoluee	9141	P2	0.76	0.47	0.25	0.14	0.802945	12.3	11.308	-0.992	-0.0877255
9	2	K	HD2341	K_HD2341	Evoluee	9142	P10	1.29	0.61	0.34	0.18	0.665914	10.93	11.308	0.378	0.0334277
13	3	K	HD2341	K_HD2341	Evoluee	9142	P7	0.99	0.6	0.32	0.17	3.3437	13.46	11.308	-2.152	-0.190308
24	7	K	HD2341	K_HD2341	Evoluee	9142	P5	0.87	0.55	0.35	0.18	1.39285	12.88	11.308	-1.572	-0.139017
27	11	K	HD2341	K_HD2341	Evoluee	9142	P9	0.76	0.41	0.23	0.12	1.56372	8.22	11.308	3.088	0.273081
31	8	K	HD2341	K_HD2341	Evoluee	9142	P6	1.08	0.63	0.37	0.19	1.97569	11.6	11.308	-0.292	-0.0258224
35	3	K	HD2341	K_HD2341	Evoluee	9142	P4	0.45	0.26	0.18	0.13	0.136611	8.4	11.308	2.908	0.257163
42	6	K	HD2341	K_HD2341	Evoluee	9142	P2	1.28	0.97	0.58	0.37	4.79786	9.6	11.308	1.708	0.151044
54	1	K	HD2341	K_HD2341	Evoluee	9142	P8	0.67	0.62	0.35	0.16	2.33281	12.5	11.308	-1.192	-0.105412
2	1	K	HD2341	K_HD2341	Evoluee	9143	P3	1.6	0.64	0.37	0.21	1.86991	10.5	11.308	0.808	0.0714538
2	3	K	HD2341	K_HD2341	Evoluee	9143	P5	1.75	0.73	0.4	0.22	0.952399	9.61	11.308	1.698	0.150159
9	12	K	HD2341	K_HD2341	Evoluee	9143	P10	1.23	0.61	0.38	0.21	1.26704	6.73	11.308	4.578	0.404846
31	12	K	HD2341	K_HD2341	Evoluee	9143	P2	0.64	0.41	0.3	0.18	1.70998	11.6	11.308	-0.292	-0.0258224
32	5	K	HD2341	K_HD2341	Evoluee	9143	P1	0.76	0.41	0.24	0.18	0.998854	11	11.308	0.308	0.0272374
35	9	K	HD2341	K_HD2341	Evoluee	9143	P8	0.88	0.59	0.33	0.22	2.38683	11	11.308	0.308	0.0272374
35	12	K	HD2341	K_HD2341	Evoluee	9143	P4	0.9	0.51	0.29	0.16	0.746302	12.5	11.308	-1.192	-0.105412
43	1	K	HD2341	K_HD2341	Evoluee	9143	P6	1.28	0.83	0.54	0.23	4.03435	10.5	11.308	0.808	0.0714538
43	3	K	HD2341	K_HD2341	Evoluee	9143	P9	0.89	0.51	0.23	0.17	1.10246	11.7	11.308	-0.392	-0.0346657
43	4	K	HD2341	K_HD2341	Evoluee	9143	P7	0.86	0.59	0.41	0.2	1.59193	9.2	11.308	2.108	0.186417
2	8	K	HD2341	K_HD2341	Evoluee	9144	P4	1.78	0.76	0.38	0.2	1.18585	13.02	11.308	-1.712	-0.151397
2	9	K	HD2341	K_HD2341	Evoluee	9144	P3	1.73	0.83	0.41	0.2	1.66878	13.68	11.308	-2.372	-0.209763
14	1	K	HD2341	K_HD2341	Evoluee	9144	P9	0.72	0.37	0.23	0.14	0.353422	8.7	11.308	2.608	0.230633
17	10	K	HD2341	K_HD2341	Evoluee	9144	P2	0.81	0.4	0.22	0.12	1.03614	10.89	11.308	0.418	0.036965
24	12	K	HD2341	K_HD2341	Evoluee	9144	P6	0.63	0.42	0.24	0.16	0.794597	10.38	11.308	0.928	0.0820658
28	9	K	HD2341	K_HD2341	Evoluee	9144	P1	0.94	0.5	0.26	0.13	2.75481	9.11	11.308	2.198	0.194376
36	4	K	HD2341	K_HD2341	Evoluee	9144	P10	1.02	0.55	0.21	0.13	1.91511	10.5	11.308	0.808	0.0714538
43	6	K	HD2341	K_HD2341	Evoluee	9144	P5	0.9	0.66	0.35	0.17	1.32206	8.3	11.308	3.008	0.266006
51	2	K	HD2341	K_HD2341	Evoluee	9144	P8	0.7	0.4	0.23	0.13	1.14353	10.5	11.308	0.808	0.0714538
54	11	K	HD2341	K_HD2341	Evoluee	9144	P7	0.49	0.3	0.19	0.13	0.305471	7.5	11.308	3.808	0.336753
6	10	K	HD2341	K_HD2341	Evoluee	9145	P9	1.19	0.68	0.4	0.22	1.6957	7.22	11.308	4.088	0.361514
7	2	K	HD2341	K_HD2341	Evoluee	9145	P3	0.46	0.27	0.16	0.11	0.415665	10.87	11.308	0.438	0.0387336
10	8	K	HD2341	K_HD2341	Evoluee	9145	P7	0.76	0.42	0.2	0.12	2.0711	10.85	11.308	0.458	0.0405023
14	7	K	HD2341	K_HD2341	Evoluee	9145	P1	0.71	0.42	0.26	0.16	0.859947	10.2	11.308	1.108	0.0979837
18	1	K	HD2341	K_HD2341	Evoluee	9145	P2	0.92	0.48	0.27	0.16	0.365716	13.75	11.308	-2.442	-0.215953
29	5	K	HD2341	K_HD2341	Evoluee	9145	P4	0.94	0.52	0.28	0.15	1.30528	8.37	11.308	2.938	0.259816
29	7	K	HD2341	K_HD2341	Evoluee	9145	P8	0.83	0.4	0.23	0.14	1.19878	9.77	11.308	1.538	0.13601
33	3	K	HD2341	K_HD2341	Evoluee	9145	P10	1.03	0.59	0.33	0.16	2.03409	9.5	11.308	1.808	0.159887
47	8	K	HD2341	K_HD2341	Evoluee	9145	P5	1.01	0.69	0.39	0.22	2.62653	9.5	11.308	1.808	0.159887
47	11	K	HD2341	K_HD2341	Evoluee	9145	P6	0.68	0.46	0.25	0.15	0.431151	9.1	11.308	2.208	0.19526
3	5	K	HD2341	K_HD2341	Evoluee	9146	P7	1.53	0.69	0.4	0.22	0.779003	11.05	11.308	0.258	0.0228157
3	9	K	HD2341	K_HD2341	Evoluee	9146	P1	1.68	0.76	0.43	0.23	1.18358	10.02	11.308	1.288	0.113902
7	6	K	HD2341	K_HD2341	Evoluee	9146	P6	0.49	0.26	0.16	0.12	0.430494	6.36	11.308	4.948	0.437566
11	2	K	HD2341	K_HD2341	Evoluee	9146	P8	1.44	0.67	0.32	0.17	3.86487	10.27	11.308	1.038	0.0917934
22	9	K	HD2341	K_HD2341	Evoluee	9146	P10	0.78	0.63	0.35	0.21	0.942133	9.99	11.308	1.318	0.116555
25	12	K	HD2341	K_HD2341	Evoluee	9146	P3	0.45	0.25	0.15	0.11	0.2	8.01	11.308	3.298	0.291652
37	2	K	HD2341	K_HD2341	Evoluee	9146	P4	0.26	0.16	0.13	0.11	0.0544539	1.1	11.308	10.208	0.902724
48	2	K	HD2341	K_HD2341	Evoluee	9146	P5	0.67	0.44	0.25	0.44	0.507805	8.5	11.308	2.808	0.24832
51	10	K	HD2341	K_HD2341	Evoluee	9146	P9	1.02	0.55	0.31	0.15	0.646689	9.6	11.308	1.708	0.151044
56	2	K	HD2341	K_HD2341	Evoluee	9146	P2	0.76	0.38	0.25	0.15	1.14802	10.9	11.308	0.408	0.0360807
3	11	K	HD2341	K_HD2341	Evoluee	9147	P6	1.12	0.54	0.35	0.18	0.590238	5.35	11.308	5.958	0.526884
7	12	K	HD2341	K_HD2341	Evoluee	9147	P2	1.1	0.46	0.27	0.13	1.52735	12.46	11.308	-1.152	-0.101875
11	6	K	HD2341	K_HD2341	Evoluee	9147	P5	1.34	0.56	0.29	0.18	1.96926	12.22	11.308	-0.912	-0.0806509
11	11	K	HD2341	K_HD2341	Evoluee	9147	P8	0.73	0.41	0.23	0.12	1.13741	4.34	11.308	6.968	0.616201
19	2	K	HD2341	K_HD2341	Evoluee	9147	P4	0.73	0.45	0.24	0.14	0.66874	10.57	11.308	0.738	0.0652635
19	4	K	HD2341	K_HD2341	Evoluee	9147	P9	0.58	0.28	0.2	0.12	0.402282	12.24	11.308	-0.932	-0.0824195
26	8	K	HD2341	K_HD2341	Evoluee	9147	P1	0.71	0.62	0.35	0.13	0.896801	13.6	11.308	-2.292	-0.202688
37	5	K	HD2341	K_HD2341	Evoluee	9147	P3	1.08	0.57	0.32	0.16	3.15098	10.1	11.308	1.208	0.106827
37	9	K	HD2341	K_HD2341	Evoluee	9147	P10	0.9	0.53	0.27	0.15	1.30766	12.1	11.308	-0.792	-0.0700389
40	12	K	HD2341	K_HD2341	Evoluee	9147	P7	1.14	0.54	0.34	0.18	1.65359	11.3	11.308	0.008	0.000707464
4	7	K	HD2341	K_HD2341	Evoluee	9148	P8	0.45	0.28	0.18	0.12	0.498095	4.71	11.308	6.598	0.583481
8	6	K	HD2341	K_HD2341	Evoluee	9148	P7	1.64	0.8	0.42	0.22	1.11739	13.11	11.308	-1.802	-0.159356
23	4	K	HD2341	K_HD2341	Evoluee	9148	P6	0.81	0.56	0.35	0.2	1.95356	12.08	11.308	-0.772	-0.0682703
23	5	K	HD2341	K_HD2341	Evoluee	9148	P2	0.81	0.59	0.33	0.18	2.39116	11.16	11.308	0.148	0.0130881
34	8	K	HD2341	K_HD2341	Evoluee	9148	P9	0.63	0.44	0.25	0.14	1.0884	9.5	11.308	1.808	0.159887
38	1	K	HD2341	K_HD2341	Evoluee	9148	P1	1.07	0.58	0.35	0.17	2.77128	10.5	11.308	0.808	0.0714538
45	2	K	HD2341	K_HD2341	Evoluee	9148	P4	0.93	0.59	0.33	0.17	1.82858	10.8	11.308	0.508	0.0449239
45	4	K	HD2341	K_HD2341	Evoluee	9148	P5	0.76	0.43	0.2	0.12	2.60648	12.1	11.308	-0.792	-0.0700389
45	5	K	HD2341	K_HD2341	Evoluee	9148	P3	0.68	0.41	0.25	0.13	0.817765	12.9	11.308	-1.592	-0.140785
49	4	K	HD2341	K_HD2341	Evoluee	9148	P10	0.71	0.52	0.29	0.14	1.23318	9.8	11.308	1.508	0.133357
1	5	K	HD2397	K_HD2397	Evoluee	9151	P3	1.14	0.67	0.46	0.2	0.728369	12.64	12.588	-0.052	-0.00413092
1	6	K	HD2397	K_HD2397	Evoluee	9151	P7	0.97	0.56	0.33	0.17	0.341995	10.55	12.588	2.038	0.1619
5	1	K	HD2397	K_HD2397	Evoluee	9151	P6	0.87	0.43	0.19	0.11	2.4727	9.66	12.588	2.928	0.232602
8	8	K	HD2397	K_HD2397	Evoluee	9151	P1	0.86	0.5	0.3	0.16	0.332855	7.56	12.588	5.028	0.399428
16	5	K	HD2397	K_HD2397	Evoluee	9151	P5	1.21	0.54	0.29	0.15	1	9.59	12.588	2.998	0.238163
27	7	K	HD2397	K_HD2397	Evoluee	9151	P2	1.18	0.44	0.22	0.11	1.19687	5.11	12.588	7.478	0.594058
34	11	K	HD2397	K_HD2397	Evoluee	9151	P4	0.81	0.43	0.19	0.15	4.01473	7.5	12.588	5.088	0.404194
34	12	K	HD2397	K_HD2397	Evoluee	9151	P8	0.56	0.37	0.21	0.14	0.739508	8.7	12.588	3.888	0.308866
49	11	K	HD2397	K_HD2397	Evoluee	9151	P10	0.94	0.47	0.22	0.13	1.20846	10.3	12.588	2.288	0.18176
57	1	K	HD2397	K_HD2397	Evoluee	9151	P9	0.85	0.09	0.09	0.09	2.57196	2.7	12.588	9.888	0.78551
1	8	K	HD2397	K_HD2397	Evoluee	9152	P1	1.05	0.58	0.33	0.13	0.391082	12.36	12.588	0.228	0.0181125
9	6	K	HD2397	K_HD2397	Evoluee	9152	P2	0.54	0.3	0.18	0.12	0.0792724	12.82	12.588	-0.232	-0.0184303
13	2	K	HD2397	K_HD2397	Evoluee	9152	P6	0.76	0.37	0.22	0.12	2.23607	11.84	12.588	0.748	0.0594217
16	10	K	HD2397	K_HD2397	Evoluee	9152	P3	0.54	0.28	0.17	0.13	0.232889	9.49	12.588	3.098	0.246107
38	11	K	HD2397	K_HD2397	Evoluee	9152	P9	0.81	0.52	0.3	0.15	1.23936	10.9	12.588	1.688	0.134096
39	2	K	HD2397	K_HD2397	Evoluee	9152	P8	1.21	0.65	0.35	0.18	1.7648	9.9	12.588	2.688	0.213537
46	5	K	HD2397	K_HD2397	Evoluee	9152	P5	0.79	0.46	0.24	0.14	3.40838	12.3	12.588	0.288	0.0228789
50	1	K	HD2397	K_HD2397	Evoluee	9152	P10	0.84	0.55	0.29	0.14	1.29519	10.7	12.588	1.888	0.149984
50	4	K	HD2397	K_HD2397	Evoluee	9152	P7	0.79	0.52	0.29	0.17	0.970635	11.4	12.588	1.188	0.0943756
57	7	K	HD2397	K_HD2397	Evoluee	9152	P4	0.9	0.09	0.09	0.09	3.06366	12.3	12.588	0.288	0.0228789
2	4	K	HD2397	K_HD2397	Evoluee	9153	P7	1.35	0.64	0.37	0.16	0.960238	11.25	12.588	1.338	0.106292
9	9	K	HD2397	K_HD2397	Evoluee	9153	P8	0.76	0.4	0.22	0.13	0.147294	3.36	12.588	9.228	0.733079
13	7	K	HD2397	K_HD2397	Evoluee	9153	P10	0.59	0.33	0.19	0.12	1.07965	10.11	12.588	2.478	0.196854
17	4	K	HD2397	K_HD2397	Evoluee	9153	P6	0.36	0.22	0.14	0.11	0.140414	9.48	12.588	3.108	0.246902
20	12	K	HD2397	K_HD2397	Evoluee	9153	P9	0.4	0.22	0.16	0.13	0.0913444	7.16	12.588	5.428	0.431204
21	3	K	HD2397	K_HD2397	Evoluee	9153	P5	0.75	0.59	0.3	0.16	1.30417	9.57	12.588	3.018	0.239752
24	10	K	HD2397	K_HD2397	Evoluee	9153	P4	0.84	0.53	0.32	0.17	1.84618	10.14	12.588	2.448	0.194471
46	9	K	HD2397	K_HD2397	Evoluee	9153	P3	0.56	0.33	0.18	0.12	0.423854	6.6	12.588	5.988	0.475691
54	4	K	HD2397	K_HD2397	Evoluee	9153	P2	0.29	0.24	0.17	0.11	0	12.4	12.588	0.188	0.0149349
54	6	K	HD2397	K_HD2397	Evoluee	9153	P1	0.7	0.44	0.23	0.11	1	12	12.588	0.588	0.0467112
2	5	K	HD2397	K_HD2397	Evoluee	9154	P10	1.85	0.7	0.38	0.2	1.2937	10.22	12.588	2.368	0.188116
2	7	K	HD2397	K_HD2397	Evoluee	9154	P8	0.64	0.36	0.28	0.17	0.119223	12.23	12.588	0.358	0.0284398
6	4	K	HD2397	K_HD2397	Evoluee	9154	P1	1.25	0.61	0.4	0.21	1.7648	9.97	12.588	2.618	0.207976
13	12	K	HD2397	K_HD2397	Evoluee	9154	P9	0.84	0.37	0.21	0.13	0.520048	9	12.588	3.588	0.285033
17	8	K	HD2397	K_HD2397	Evoluee	9154	P3	0.54	0.25	0.14	0.11	0.236231	10.48	12.588	2.108	0.167461
32	10	K	HD2397	K_HD2397	Evoluee	9154	P5	0.86	0.56	0.29	0.16	1.42997	10.6	12.588	1.988	0.157928
43	9	K	HD2397	K_HD2397	Evoluee	9154	P6	0.59	0.32	0.18	0.13	0.157572	10.1	12.588	2.488	0.197649
43	10	K	HD2397	K_HD2397	Evoluee	9154	P4	1.01	0.66	0.32	0.15	1.26704	11.3	12.588	1.288	0.10232
50	11	K	HD2397	K_HD2397	Evoluee	9154	P7	1.02	0.25	0.2	0.12	2.98058	11.6	12.588	0.988	0.0784874
58	3	K	HD2397	K_HD2397	Evoluee	9154	P2	0.78	0.47	0.28	0.14	1.33994	12	12.588	0.588	0.0467112
3	2	K	HD2397	K_HD2397	Evoluee	9155	P5	0.89	0.42	0.29	0.15	0.22936	12.48	12.588	0.108	0.0085796
3	4	K	HD2397	K_HD2397	Evoluee	9155	P8	0.85	0.78	0.24	0.14	0.932417	9.28	12.588	3.308	0.26279
7	1	K	HD2397	K_HD2397	Evoluee	9155	P9	0.55	0.43	0.25	0.12	0.89826	11.64	12.588	0.948	0.0753098
10	11	K	HD2397	K_HD2397	Evoluee	9155	P7	0.58	0.3	0.17	0.11	0.558625	12.75	12.588	-0.162	-0.0128694
18	4	K	HD2397	K_HD2397	Evoluee	9155	P10	0.58	0.36	0.19	0.11	0.2	9.63	12.588	2.958	0.234986
25	11	K	HD2397	K_HD2397	Evoluee	9155	P1	0.84	0.59	0.32	0.16	0.67959	12.58	12.588	0.008	0.000635526
29	4	K	HD2397	K_HD2397	Evoluee	9155	P4	0.8	0.54	0.31	0.15	1.11724	11.7	12.588	0.888	0.0705434
44	1	K	HD2397	K_HD2397	Evoluee	9155	P2	0.76	0.57	0.34	0.19	2.3593	12.7	12.588	-0.112	-0.00889736
44	3	K	HD2397	K_HD2397	Evoluee	9155	P6	0.76	0.4	0.26	0.15	1.78496	13.9	12.588	-1.312	-0.104226
55	7	K	HD2397	K_HD2397	Evoluee	9155	P3	0.43	0.28	0.19	0.14	0.250737	12.8	12.588	-0.212	-0.0168414
22	6	K	HD2397	K_HD2397	Evoluee	9156	P10	0.78	0.19	0.14	0.11	0.404417	11.87	12.588	0.718	0.0570384
22	8	K	HD2397	K_HD2397	Evoluee	9156	P4	0.93	0.68	0.42	0.22	1.2937	11.11	12.588	1.478	0.117413
26	4	K	HD2397	K_HD2397	Evoluee	9156	P3	0.81	0.52	0.27	0.14	0.982276	10.4	12.588	2.188	0.173816
33	6	K	HD2397	K_HD2397	Evoluee	9156	P6	0.74	0.41	0.22	0.13	1.04106	10.6	12.588	1.988	0.157928
36	11	K	HD2397	K_HD2397	Evoluee	9156	P7	0.93	0.47	0.22	0.12	1	5.6	12.588	6.988	0.555132
36	12	K	HD2397	K_HD2397	Evoluee	9156	P2	0.98	0.44	0.22	0.12	0.805503	12.1	12.588	0.488	0.0387671
40	9	K	HD2397	K_HD2397	Evoluee	9156	P1	1.31	0.55	0.31	0.16	3.04721	14	12.588	-1.412	-0.11217
56	1	K	HD2397	K_HD2397	Evoluee	9156	P9	0.87	0.49	0.27	0.14	0.863888	8.6	12.588	3.988	0.31681
58	8	K	HD2397	K_HD2397	Evoluee	9156	P5	0.83	0.41	0.24	0.12	1.0993	10.8	12.588	1.788	0.14204
58	9	K	HD2397	K_HD2397	Evoluee	9156	P8	0.78	0.47	0.28	0.13	1.94004	13.6	12.588	-1.012	-0.080394
15	6	K	HD2397	K_HD2397	Evoluee	9157	P6	0.9	0.47	0.27	0.15	2.98744	2.75	12.588	9.838	0.781538
19	3	K	HD2397	K_HD2397	Evoluee	9157	P2	0.68	0.32	0.17	0.11	0.693654	9.58	12.588	3.008	0.238958
22	11	K	HD2397	K_HD2397	Evoluee	9157	P5	0.89	0.56	0.28	0.11	0.855594	8.04	12.588	4.548	0.361296
30	5	K	HD2397	K_HD2397	Evoluee	9157	P8	0.81	0.39	0.22	0.14	0.426537	1.65	12.588	10.938	0.868923
33	11	K	HD2397	K_HD2397	Evoluee	9157	P7	1.44	0.69	0.37	0.21	2.07358	10.3	12.588	2.288	0.18176
34	1	K	HD2397	K_HD2397	Evoluee	9157	P10	0.59	0.39	0.26	0.18	0.728323	5.7	12.588	6.888	0.547188
34	3	K	HD2397	K_HD2397	Evoluee	9157	P9	0.46	0.26	0.18	0.12	0.929456	3.7	12.588	8.888	0.706069
37	10	K	HD2397	K_HD2397	Evoluee	9157	P3	0.99	0.58	0.29	0.15	1.20903	8.4	12.588	4.188	0.332698
56	5	K	HD2397	K_HD2397	Evoluee	9157	P1	0.78	0.5	0.27	0.15	0.90795	7	12.588	5.588	0.443915
4	5	K	HD2397	K_HD2397	Evoluee	9158	P3	0.71	0.4	0.23	0.14	1.44978	7.01	12.588	5.578	0.44312
4	9	K	HD2397	K_HD2397	Evoluee	9158	P5	0.99	0.37	0.22	0.12	1.06649	8.18	12.588	4.408	0.350175
19	8	K	HD2397	K_HD2397	Evoluee	9158	P7	0.78	0.36	0.19	0.12	0.896561	10.45	12.588	2.138	0.169844
19	9	K	HD2397	K_HD2397	Evoluee	9158	P4	0.95	0.5	0.26	0.13	1.04572	5.7	12.588	6.888	0.547188
26	11	K	HD2397	K_HD2397	Evoluee	9158	P8	0.83	0.6	0.32	0.16	1.05916	7.33	12.588	5.258	0.417699
30	12	K	HD2397	K_HD2397	Evoluee	9158	P10	0.99	0.43	0.26	0.14	0.622903	1.79	12.588	10.798	0.857801
38	4	K	HD2397	K_HD2397	Evoluee	9158	P6	0.89	0.52	0.3	0.15	1.23936	11.3	12.588	1.288	0.10232
41	11	K	HD2397	K_HD2397	Evoluee	9158	P2	0.74	0.45	0.19	0.11	0.29689	10.9	12.588	1.688	0.134096
45	3	K	HD2397	K_HD2397	Evoluee	9158	P9	0.94	0.48	0.22	0.12	1.19581	4.9	12.588	7.688	0.61074
52	11	K	HD2397	K_HD2397	Evoluee	9158	P1	0.86	0.64	0.27	0.14	1.29006	9.4	12.588	3.188	0.253257
1	2	GK	HD223	GK_HD223	Evoluee	9211	P9	1.19	0.6	0.39	0.23	1.02469	12.81	12.796	-0.014	-0.00109409
8	11	GK	HD223	GK_HD223	Evoluee	9211	P6	1.05	0.5	0.31	0.24	0.315781	16.03	12.796	-3.234	-0.252735
19	11	GK	HD223	GK_HD223	Evoluee	9211	P7	0.5	0.25	0.17	0.26	0.213299	13.8	12.796	-1.004	-0.078462
20	2	GK	HD223	GK_HD223	Evoluee	9211	P4	0.85	0.4	0.19	0.16	0.41703	15.14	12.796	-2.344	-0.183182
23	11	GK	HD223	GK_HD223	Evoluee	9211	P10	0.16	0.12	0.12	0.12	0	14.2	12.796	-1.404	-0.109722
38	8	GK	HD223	GK_HD223	Evoluee	9211	P3	1.21	0.71	0.4	0.2	2.25307	11.6	12.796	1.196	0.0934667
45	12	GK	HD223	GK_HD223	Evoluee	9211	P8	0.48	0.28	0.2	0.13	0.29907	12.7	12.796	0.096	0.00750234
49	7	GK	HD223	GK_HD223	Evoluee	9211	P5	0.73	0.41	0.23	0.13	1.12755	13.3	12.796	-0.504	-0.0393873
49	9	GK	HD223	GK_HD223	Evoluee	9211	P1	0.39	0.33	0.17	0.11	0.34267	16.1	12.796	-3.304	-0.258206
53	8	GK	HD223	GK_HD223	Evoluee	9211	P2	0.62	0.42	0.21	0.12	1	17.6	12.796	-4.804	-0.37543
1	9	GK	HD223	GK_HD223	Evoluee	9212	P9	1.54	0.69	0.23	0.18	1.0759	14.36	12.796	-1.564	-0.122226
5	6	GK	HD223	GK_HD223	Evoluee	9212	P10	0.87	0.48	0.35	0.13	3.90334	12.38	12.796	0.416	0.0325102
9	5	GK	HD223	GK_HD223	Evoluee	9212	P2	1.44	0.71	0.41	0.2	0.764724	13.96	12.796	-1.164	-0.0909659
12	11	GK	HD223	GK_HD223	Evoluee	9212	P5	0.34	0.21	0.15	0.11	0.243813	12.96	12.796	-0.164	-0.0128165
13	1	GK	HD223	GK_HD223	Evoluee	9212	P1	0.67	0.39	0.21	0.13	1	15.32	12.796	-2.524	-0.197249
20	9	GK	HD223	GK_HD223	Evoluee	9212	P8	0.49	0.32	0.2	0.15	0.21986	15.45	12.796	-2.654	-0.207409
27	10	GK	HD223	GK_HD223	Evoluee	9212	P4	1.31	0.74	0.32	0.13	1.0884	14	12.796	-1.204	-0.0940919
49	12	GK	HD223	GK_HD223	Evoluee	9212	P3	0.66	0.36	0.2	0.12	1.26371	10.2	12.796	2.596	0.202876
53	10	GK	HD223	GK_HD223	Evoluee	9212	P7	1.13	0.64	0.35	0.16	2.45497	10.7	12.796	2.096	0.163801
53	12	GK	HD223	GK_HD223	Evoluee	9212	P6	0.69	0.35	0.2	0.12	0.471861	14.2	12.796	-1.404	-0.109722
1	12	GK	HD223	GK_HD223	Evoluee	9213	P3	0.43	0.41	0.28	0.18	0.0307616	14.37	12.796	-1.574	-0.123007
2	2	GK	HD223	GK_HD223	Evoluee	9213	P1	0.31	0.19	0.19	0.13	0.0250146	13.92	12.796	-1.124	-0.0878399
5	10	GK	HD223	GK_HD223	Evoluee	9213	P6	0.48	0.28	0.21	0.12	0.720472	13.52	12.796	-0.724	-0.0565802
6	1	GK	HD223	GK_HD223	Evoluee	9213	P4	1	0.48	0.28	0.18	0.584804	12.96	12.796	-0.164	-0.0128165
9	11	GK	HD223	GK_HD223	Evoluee	9213	P10	0.35	0.26	0.2	0.13	0	13.94	12.796	-1.144	-0.0894029
13	5	GK	HD223	GK_HD223	Evoluee	9213	P5	0.46	0.29	0.17	0.11	0.23118	12.98	12.796	-0.184	-0.0143795
17	2	GK	HD223	GK_HD223	Evoluee	9213	P8	0.66	0.29	0.16	0.12	0.328169	14.01	12.796	-1.214	-0.0948734
39	6	GK	HD223	GK_HD223	Evoluee	9213	P7	0.29	0.19	0.16	0.12	0	14	12.796	-1.204	-0.0940919
46	11	GK	HD223	GK_HD223	Evoluee	9213	P9	0.78	0.47	0.24	0.13	1.36548	12.5	12.796	0.296	0.0231322
50	6	GK	HD223	GK_HD223	Evoluee	9213	P2	0.97	0.73	0.36	0.17	1.28933	11.8	12.796	0.996	0.0778368
2	10	GK	HD223	GK_HD223	Evoluee	9214	P3	0.43	0.33	0.26	0.15	0.323184	13.45	12.796	-0.654	-0.0511097
10	3	GK	HD223	GK_HD223	Evoluee	9214	P7	0.18	0.13	0.12	0.1	0	8.84	12.796	3.956	0.309159
21	6	GK	HD223	GK_HD223	Evoluee	9214	P2	0.11	0.11	0.1	0.1	0	12.74	12.796	0.056	0.00437637
21	8	GK	HD223	GK_HD223	Evoluee	9214	P6	0.38	0.34	0.21	0.13	0.929456	13.62	12.796	-0.824	-0.0643951
25	4	GK	HD223	GK_HD223	Evoluee	9214	P1	0.38	0.25	0.17	0.11	0.296786	13.41	12.796	-0.614	-0.0479837
25	5	GK	HD223	GK_HD223	Evoluee	9214	P9	0.85	0.51	0.32	0.17	0.714867	12.49	12.796	0.306	0.0239137
32	9	GK	HD223	GK_HD223	Evoluee	9214	P5	0.21	0.17	0.15	0.13	0	12.2	12.796	0.596	0.0465771
47	6	GK	HD223	GK_HD223	Evoluee	9214	P10	0.33	0.22	0.14	0.11	0.152015	9.4	12.796	3.396	0.265395
54	12	GK	HD223	GK_HD223	Evoluee	9214	P4	0.11	0.1	0.1	0.1	0	12.6	12.796	0.196	0.0153173
58	1	GK	HD223	GK_HD223	Evoluee	9214	P8	0.44	0.31	0.21	0.11	0.2	13.8	12.796	-1.004	-0.078462
10	10	GK	HD223	GK_HD223	Evoluee	9215	P2	0.49	0.3	0.22	0.12	0.208653	13.28	12.796	-0.484	-0.0378243
18	3	GK	HD223	GK_HD223	Evoluee	9215	P1	0.46	0.22	0.18	0.12	0.316764	13.08	12.796	-0.284	-0.0221944
21	11	GK	HD223	GK_HD223	Evoluee	9215	P7	0.72	0.38	0.2	0.12	0.308471	13.57	12.796	-0.774	-0.0604877
25	6	GK	HD223	GK_HD223	Evoluee	9215	P3	0.6	0.36	0.23	0.13	0.72478	14.93	12.796	-2.134	-0.166771
25	8	GK	HD223	GK_HD223	Evoluee	9215	P10	0.65	0.35	0.18	0.13	0.85134	10.64	12.796	2.156	0.16849
33	4	GK	HD223	GK_HD223	Evoluee	9215	P6	0.82	0.47	0.23	0.15	0.365716	13.7	12.796	-0.904	-0.0706471
36	8	GK	HD223	GK_HD223	Evoluee	9215	P4	0.76	0.42	0.2	0.12	0.698081	11.8	12.796	0.996	0.0778368
40	5	GK	HD223	GK_HD223	Evoluee	9215	P9	0.94	0.53	0.29	0.15	0.631385	13	12.796	-0.204	-0.0159425
40	6	GK	HD223	GK_HD223	Evoluee	9215	P8	0.22	0.19	0.21	0.14	0	12.2	12.796	0.596	0.0465771
47	10	GK	HD223	GK_HD223	Evoluee	9215	P5	0.82	0.6	0.31	0.15	1.51624	12.8	12.796	-0.004	-0.000312598
7	8	GK	HD223	GK_HD223	Evoluee	9216	P6	0.72	0.43	0.24	0.14	1.18461	13.34	12.796	-0.544	-0.0425133
11	3	GK	HD223	GK_HD223	Evoluee	9216	P5	0.57	0.29	0.21	0.12	0.467661	11.87	12.796	0.926	0.0723664
26	1	GK	HD223	GK_HD223	Evoluee	9216	P7	1.19	0.66	0.36	0.19	1.60539	14.9	12.796	-2.104	-0.164426
33	9	GK	HD223	GK_HD223	Evoluee	9216	P1	0.59	0.38	0.2	0.12	0.339885	13.9	12.796	-1.104	-0.086277
48	6	GK	HD223	GK_HD223	Evoluee	9216	P3	0.92	0.6	0.35	0.16	1.67367	13.8	12.796	-1.004	-0.078462
51	11	GK	HD223	GK_HD223	Evoluee	9216	P2	0.73	0.45	0.26	0.1	0.731289	14.6	12.796	-1.804	-0.140982
52	2	GK	HD223	GK_HD223	Evoluee	9216	P4	0.85	0.44	0.23	0.13	0.812476	12.3	12.796	0.496	0.0387621
52	3	GK	HD223	GK_HD223	Evoluee	9216	P10	1.06	0.52	0.25	0.14	2.48073	15.1	12.796	-2.304	-0.180056
58	7	GK	HD223	GK_HD223	Evoluee	9216	P8	0.83	0.44	0.25	0.13	1.30766	13.7	12.796	-0.904	-0.0706471
4	3	GK	HD223	GK_HD223	Evoluee	9217	P7	0.57	0.34	0.2	0.13	1.13809	13.57	12.796	-0.774	-0.0604877
26	9	GK	HD223	GK_HD223	Evoluee	9217	P3	0.85	0.63	0.55	0.15	1.3608	10.15	12.796	2.646	0.206783
30	3	GK	HD223	GK_HD223	Evoluee	9217	P6	0.7	0.4	0.22	0.12	0.315552	7.67	12.796	5.126	0.400594
37	6	GK	HD223	GK_HD223	Evoluee	9217	P5	0.17	0.14	0.11	0.1	0	14.5	12.796	-1.704	-0.133167
44	10	GK	HD223	GK_HD223	Evoluee	9217	P1	0.43	0.18	0.14	0.11	0.213299	14.2	12.796	-1.404	-0.109722
44	11	GK	HD223	GK_HD223	Evoluee	9217	P4	0.75	0.5	0.23	0.12	1.67367	9	12.796	3.796	0.296655
52	5	GK	HD223	GK_HD223	Evoluee	9217	P9	0.32	0.25	0.2	0.13	0	16.2	12.796	-3.404	-0.266021
56	6	GK	HD223	GK_HD223	Evoluee	9217	P8	0.85	0.58	0.39	0.18	1.4033	13.7	12.796	-0.904	-0.0706471
58	11	GK	HD223	GK_HD223	Evoluee	9217	P10	0.66	0.42	0.29	0.15	2.34446	12.3	12.796	0.496	0.0387621
58	12	GK	HD223	GK_HD223	Evoluee	9217	P2	0.17	0.23	0.17	0.11	0	15.1	12.796	-2.304	-0.180056
4	8	GK	HD223	GK_HD223	Evoluee	9218	P10	0.76	0.35	0.21	0.12	0.708306	13.93	12.796	-1.134	-0.0886214
8	7	GK	HD223	GK_HD223	Evoluee	9218	P8	1.39	0.62	0.38	0.2	0.600083	13.71	12.796	-0.914	-0.0714286
19	7	GK	HD223	GK_HD223	Evoluee	9218	P2	0.53	0.32	0.2	0.11	0.693654	15.19	12.796	-2.394	-0.18709
27	2	GK	HD223	GK_HD223	Evoluee	9218	P3	0.72	0.42	0.23	0.13	0.507805	14.07	12.796	-1.274	-0.0995624
30	10	GK	HD223	GK_HD223	Evoluee	9218	P5	0.63	0.38	0.29	0.13	0.8275	15.03	12.796	-2.234	-0.174586
34	6	GK	HD223	GK_HD223	Evoluee	9218	P1	0.37	0.28	0.16	0.12	0.291357	12.1	12.796	0.696	0.054392
38	2	GK	HD223	GK_HD223	Evoluee	9218	P4	0.59	0.41	0.23	0.13	1.05511	12.2	12.796	0.596	0.0465771
49	2	GK	HD223	GK_HD223	Evoluee	9218	P6	0.65	0.44	0.23	0.12	1.2063	12.3	12.796	0.496	0.0387621
53	1	GK	HD223	GK_HD223	Evoluee	9218	P7	0.48	0.34	0.19	0.11	0.423854	13.8	12.796	-1.004	-0.078462
53	3	GK	HD223	GK_HD223	Evoluee	9218	P9	0.51	0.35	0.18	0.11	0.874485	13.6	10.299	-3.301	-0.320517
4	12	GK	HD2334	GK_HD2334	Evoluee	9231	P4	0.35	0.35	0.21	0.14	0.708306	2.76	10.299	7.539	0.732013
9	1	GK	HD2334	GK_HD2334	Evoluee	9231	P7	1.79	0.88	0.57	0.28	1.90365	8.09	10.299	2.209	0.214487
12	7	GK	HD2334	GK_HD2334	Evoluee	9231	P10	0.96	0.52	0.27	0.13	1.78496	4.49	10.299	5.809	0.564035
23	10	GK	HD2334	GK_HD2334	Evoluee	9231	P5	0.85	0.54	0.31	0.16	2.30372	4.64	10.299	5.659	0.549471
24	1	GK	HD2334	GK_HD2334	Evoluee	9231	P6	0.75	0.5	0.29	0.18	1.46697	2.37	10.299	7.929	0.769881
27	9	GK	HD2334	GK_HD2334	Evoluee	9231	P1	1.54	0.75	0.3	0.15	1.37973	6.46	10.299	3.839	0.372755
34	10	GK	HD2334	GK_HD2334	Evoluee	9231	P9	0.51	0.38	0.24	0.19	0.742269	4.7	10.299	5.599	0.543645
42	5	GK	HD2334	GK_HD2334	Evoluee	9231	P3	1.37	0.97	0.54	0.32	6.59334	7.8	10.299	2.499	0.242645
46	1	GK	HD2334	GK_HD2334	Evoluee	9231	P2	1.16	0.83	0.49	0.21	8.85099	11.7	10.299	-1.401	-0.136033
53	6	GK	HD2334	GK_HD2334	Evoluee	9231	P8	0.69	0.54	0.26	0.14	1.30766	3.1	10.299	7.199	0.699
1	7	GK	HD2334	GK_HD2334	Evoluee	9232	P8	1.41	0.79	0.49	0.26	0.803321	8.46	10.299	1.839	0.178561
1	10	GK	HD2334	GK_HD2334	Evoluee	9232	P6	0.1	0.12	0.1	0.1	0	12.63	10.299	-2.331	-0.226333
5	4	GK	HD2334	GK_HD2334	Evoluee	9232	P3	0.99	0.62	0.36	0.15	3.97299	7.85	10.299	2.449	0.23779
5	8	GK	HD2334	GK_HD2334	Evoluee	9232	P5	0.11	0.09	0.1	0.09	0	8.22	10.299	2.079	0.201864
13	4	GK	HD2334	GK_HD2334	Evoluee	9232	P2	1.36	0.78	0.4	0.17	3.77929	11.51	10.299	-1.211	-0.117584
20	6	GK	HD2334	GK_HD2334	Evoluee	9232	P9	0.89	0.43	0.25	0.16	0.601968	9.52	10.299	0.779	0.0756384
24	2	GK	HD2334	GK_HD2334	Evoluee	9232	P1	1.12	0.76	0.42	0.23	4.78139	11.15	10.299	-0.851	-0.0826294
31	10	GK	HD2334	GK_HD2334	Evoluee	9232	P4	0.81	0.45	0.24	0.13	1.27751	4.6	10.299	5.699	0.553355
46	4	GK	HD2334	GK_HD2334	Evoluee	9232	P10	0.83	0.54	0.29	0.15	1.25479	10.2	10.299	0.099	0.00961258
50	5	GK	HD2334	GK_HD2334	Evoluee	9232	P7	1.32	0.84	0.53	0.3	6.66478	11.8	10.299	-1.501	-0.145742
5	11	GK	HD2334	GK_HD2334	Evoluee	9233	P1	0.11	0.09	0.09	0.09	0	9.34	10.299	0.959	0.0931158
9	8	GK	HD2334	GK_HD2334	Evoluee	9233	P10	1.61	0.71	0.39	0.21	2.05446	11.02	10.299	-0.721	-0.0700068
13	6	GK	HD2334	GK_HD2334	Evoluee	9233	P4	0.1	0.1	0.09	0.09	0	9.13	10.299	1.169	0.113506
20	10	GK	HD2334	GK_HD2334	Evoluee	9233	P8	0.48	0.23	0.14	0.1	0.2	5.21	10.299	5.089	0.494126
24	9	GK	HD2334	GK_HD2334	Evoluee	9233	P7	0.88	0.57	0.32	0.17	4.52152	10.33	10.299	-0.031	-0.00301
28	3	GK	HD2334	GK_HD2334	Evoluee	9233	P6	1.16	0.59	0.29	0.14	1.42645	10.63	10.299	-0.331	-0.032139
35	8	GK	HD2334	GK_HD2334	Evoluee	9233	P2	0.11	0.11	0.1	0.1	0	10.4	10.299	-0.101	-0.00980678
42	12	GK	HD2334	GK_HD2334	Evoluee	9233	P5	0.86	0.57	0.26	0.14	1.20552	6.2	10.299	4.099	0.398
50	7	GK	HD2334	GK_HD2334	Evoluee	9233	P3	0.12	0.11	0.11	0.1	0	10.6	10.299	-0.301	-0.0292261
54	7	GK	HD2334	GK_HD2334	Evoluee	9233	P9	0.11	0.1	0.09	0.1	0	9.7	10.299	0.599	0.058161
6	6	GK	HD2334	GK_HD2334	Evoluee	9234	P4	1.6	0.88	0.49	0.32	2.55429	8.05	10.299	2.249	0.218371
6	9	GK	HD2334	GK_HD2334	Evoluee	9234	P7	1.53	0.76	0.5	0.28	1.44149	10.27	10.299	0.029	0.00281581
10	6	GK	HD2334	GK_HD2334	Evoluee	9234	P3	0.95	0.53	0.25	0.13	1.9442	7.06	10.299	3.239	0.314497
36	5	GK	HD2334	GK_HD2334	Evoluee	9234	P5	1.24	0.59	0.27	0.15	2.44046	12	10.299	-1.701	-0.165162
39	9	GK	HD2334	GK_HD2334	Evoluee	9234	P10	1.32	0.61	0.32	0.17	1.11326	6.7	10.299	3.599	0.349451
47	3	GK	HD2334	GK_HD2334	Evoluee	9234	P2	0.95	0.64	0.4	0.24	2.65084	9	10.299	1.299	0.126129
50	12	GK	HD2334	GK_HD2334	Evoluee	9234	P8	0.92	0.23	0.16	0.12	2.23607	8.7	10.299	1.599	0.155258
54	9	GK	HD2334	GK_HD2334	Evoluee	9234	P9	1.36	0.76	0.38	0.17	3.15693	8.9	10.299	1.399	0.135838
54	10	GK	HD2334	GK_HD2334	Evoluee	9234	P6	1.11	0.74	0.42	0.2	4.29693	9.6	10.299	0.699	0.0678707
58	2	GK	HD2334	GK_HD2334	Evoluee	9234	P1	0.71	0.45	0.25	0.17	3.26549	5.9	10.299	4.399	0.427129
6	11	GK	HD2334	GK_HD2334	Evoluee	9235	P2	1.35	0.71	0.42	0.24	0.779003	7.16	10.299	3.139	0.304787
14	5	GK	HD2334	GK_HD2334	Evoluee	9235	P5	1.24	0.7	0.37	0.26	1.79544	8.04	10.299	2.259	0.219342
14	8	GK	HD2334	GK_HD2334	Evoluee	9235	P3	0.88	0.5	0.25	0.17	1.79544	5	10.299	5.299	0.514516
22	3	GK	HD2334	GK_HD2334	Evoluee	9235	P10	1.17	0.94	0.28	0.23	3.02372	8.9	10.299	1.399	0.135838
36	10	GK	HD2334	GK_HD2334	Evoluee	9235	P9	1.65	0.82	0.43	0.19	4.08883	9.5	10.299	0.799	0.0775803
43	12	GK	HD2334	GK_HD2334	Evoluee	9235	P8	1.25	0.68	0.4	0.21	2.01699	6.8	10.299	3.499	0.339742
51	5	GK	HD2334	GK_HD2334	Evoluee	9235	P1	1.15	0.58	0.31	0.17	2.71774	11	10.299	-0.701	-0.0680649
51	6	GK	HD2334	GK_HD2334	Evoluee	9235	P6	1.17	0.59	0.34	0.14	0.79826	6.6	10.299	3.699	0.359161
55	3	GK	HD2334	GK_HD2334	Evoluee	9235	P7	1.17	0.68	0.35	0.16	2.14334	7	10.299	3.299	0.320322
55	4	GK	HD2334	GK_HD2334	Evoluee	9235	P4	0.83	0.56	0.29	0.15	1.41182	11.5	10.299	-1.201	-0.116613
3	6	GK	HD2334	GK_HD2334	Evoluee	9236	P3	1.52	0.74	0.46	0.26	1.0895	6.85	10.299	3.449	0.334887
3	8	GK	HD2334	GK_HD2334	Evoluee	9236	P10	1.67	0.75	0.47	0.21	1.15337	11.29	10.299	-0.991	-0.0962229
7	7	GK	HD2334	GK_HD2334	Evoluee	9236	P6	1.1	0.57	0.32	0.17	1.90365	9.87	10.299	0.429	0.0416545
11	1	GK	HD2334	GK_HD2334	Evoluee	9236	P1	1.33	0.74	0.37	0.22	5.68002	9.85	10.299	0.449	0.0435965
11	4	GK	HD2334	GK_HD2334	Evoluee	9236	P4	1.09	0.54	0.24	0.15	1.95743	8.92	10.299	1.379	0.133896
14	11	GK	HD2334	GK_HD2334	Evoluee	9236	P2	0.87	0.49	0.28	0.15	3.57562	11.1	10.299	-0.801	-0.0777745
18	6	GK	HD2334	GK_HD2334	Evoluee	9236	P8	1.09	0.7	0.37	0.21	0.604744	8.7	10.299	1.599	0.155258
22	5	GK	HD2334	GK_HD2334	Evoluee	9236	P7	1.17	0.28	0.19	0.13	2.35141	10.18	10.299	0.119	0.0115545
30	1	GK	HD2334	GK_HD2334	Evoluee	9236	P5	1.44	0.86	0.5	0.25	3.64307	9.99	10.299	0.309	0.0300029
55	9	GK	HD2334	GK_HD2334	Evoluee	9236	P9	1.56	0.62	0.39	0.21	2.48353	8.5	10.299	1.799	0.174677
4	4	GK	HD2334	GK_HD2334	Evoluee	9237	P1	0.87	0.52	0.32	0.2	1.1283	11.61	10.299	-1.311	-0.127294
11	7	GK	HD2334	GK_HD2334	Evoluee	9237	P10	1.07	0.55	0.29	0.17	1.80932	8.08	10.299	2.219	0.215458
15	4	GK	HD2334	GK_HD2334	Evoluee	9237	P4	1.12	0.65	0.32	0.15	2.98744	10.11	10.299	0.189	0.0183513
19	1	GK	HD2334	GK_HD2334	Evoluee	9237	P3	0.89	0.43	0.22	0.13	2.54333	8.54	10.299	1.759	0.170793
23	2	GK	HD2334	GK_HD2334	Evoluee	9237	P9	0.69	0.41	0.24	0.15	0.684757	7.48	10.299	2.819	0.273716
26	5	GK	HD2334	GK_HD2334	Evoluee	9237	P8	1.15	0.76	0.42	0.2	2.6569	10.74	10.299	-0.441	-0.0428197
44	12	GK	HD2334	GK_HD2334	Evoluee	9237	P7	1	0.66	0.37	0.18	5.3468	9.8	10.299	0.499	0.0484513
52	9	GK	HD2334	GK_HD2334	Evoluee	9237	P5	1.42	0.89	0.52	0.21	3.66172	8.5	10.299	1.799	0.174677
56	4	GK	HD2334	GK_HD2334	Evoluee	9237	P6	0.98	0.73	0.38	0.19	1.28933	9.6	10.299	0.699	0.0678707
8	4	GK	HD2334	GK_HD2334	Evoluee	9238	P5	0.9	0.51	0.29	0.18	0.394374	10.91	10.299	-0.611	-0.0593261
11	12	GK	HD2334	GK_HD2334	Evoluee	9238	P4	1.14	0.57	0.27	0.14	2.77936	7.7	10.299	2.599	0.252355
15	8	GK	HD2334	GK_HD2334	Evoluee	9238	P2	0.89	0.54	0.29	0.15	1.47147	7.45	10.299	2.849	0.276629
19	6	GK	HD2334	GK_HD2334	Evoluee	9238	P9	1.07	0.52	0.3	0.16	1.30766	11.66	10.299	-1.361	-0.132149
27	1	GK	HD2334	GK_HD2334	Evoluee	9238	P3	1.22	0.63	0.33	0.15	1.14353	12.92	10.299	-2.621	-0.254491
34	5	GK	HD2334	GK_HD2334	Evoluee	9238	P6	1.08	0.69	0.36	0.29	8.2243	10.9	10.299	-0.601	-0.0583552
45	7	GK	HD2334	GK_HD2334	Evoluee	9238	P1	0.11	0.1	0.1	0.1	0	12.4	10.299	-2.101	-0.204
56	8	GK	HD2334	GK_HD2334	Evoluee	9238	P10	1.03	0.65	0.4	0.21	2.78483	7.3	10.299	2.999	0.291193
56	11	GK	HD2334	GK_HD2334	Evoluee	9238	P7	1.84	0.81	0.36	0.18	1.04081	10.7	10.299	-0.401	-0.0389358
12	8	GK	HD2397	GK_HD2397	Evoluee	9251	P6	0.59	0.31	0.17	0.11	1.17462	11.47	12.588	1.118	0.0888147
12	9	GK	HD2397	GK_HD2397	Evoluee	9251	P7	0.65	0.39	0.2	0.13	0.447214	9.47	12.588	3.118	0.247696
16	2	GK	HD2397	GK_HD2397	Evoluee	9251	P4	0.79	0.4	0.23	0.15	1.77677	11.29	12.588	1.298	0.103114
16	3	GK	HD2397	GK_HD2397	Evoluee	9251	P10	0.86	0.4	0.25	0.18	2.40578	10.45	12.588	2.138	0.169844
16	4	GK	HD2397	GK_HD2397	Evoluee	9251	P3	0.78	0.4	0.22	0.14	0.373983	7.2	12.588	5.388	0.428027
27	8	GK	HD2397	GK_HD2397	Evoluee	9251	P9	1.09	0.6	0.29	0.14	3.52387	10.51	12.588	2.078	0.165078
35	1	GK	HD2397	GK_HD2397	Evoluee	9251	P5	0.66	0.48	0.31	0.21	4.2567	11.7	12.588	0.888	0.0705434
41	12	GK	HD2397	GK_HD2397	Evoluee	9251	P8	0.91	0.58	0.31	0.15	0.584804	9.5	12.588	3.088	0.245313
42	2	GK	HD2397	GK_HD2397	Evoluee	9251	P1	0.91	0.62	0.33	0.19	1.69177	10	12.588	2.588	0.205593
49	6	GK	HD2397	GK_HD2397	Evoluee	9251	P2	0.9	0.65	0.33	0.15	1.51514	11.5	12.588	1.088	0.0864315
9	4	GK	HD2397	GK_HD2397	Evoluee	9252	P2	1.04	0.56	0.35	0.19	0.2844	10.69	12.588	1.898	0.150779
12	12	GK	HD2397	GK_HD2397	Evoluee	9252	P8	0.67	0.36	0.21	0.13	1.07248	10.4	12.588	2.188	0.173816
16	7	GK	HD2397	GK_HD2397	Evoluee	9252	P1	0.75	0.44	0.27	0.15	1.37973	6.69	12.588	5.898	0.468541
16	11	GK	HD2397	GK_HD2397	Evoluee	9252	P10	0.74	0.34	0.23	0.13	1.22284	7.96	12.588	4.628	0.367652
24	4	GK	HD2397	GK_HD2397	Evoluee	9252	P4	0.83	0.48	0.35	0.16	3.12683	8.27	12.588	4.318	0.343025
28	2	GK	HD2397	GK_HD2397	Evoluee	9252	P9	1.14	0.64	0.33	0.15	2.21705	8.21	12.588	4.378	0.347792
35	2	GK	HD2397	GK_HD2397	Evoluee	9252	P5	0.73	0.48	0.31	0.19	0.825637	11	12.588	1.588	0.126152
35	7	GK	HD2397	GK_HD2397	Evoluee	9252	P7	0.7	0.45	0.31	0.19	1.09211	8.5	12.588	4.088	0.324754
42	9	GK	HD2397	GK_HD2397	Evoluee	9252	P6	0.81	0.55	0.3	0.18	0.555402	9.2	12.588	3.388	0.269145
53	9	GK	HD2397	GK_HD2397	Evoluee	9252	P3	0.92	0.49	0.27	0.14	1.28777	11	12.588	1.588	0.126152
1	11	GK	HD2397	GK_HD2397	Evoluee	9253	P10	1.12	0.65	0.42	0.22	0.622195	12.77	12.588	-0.182	-0.0144582
6	2	GK	HD2397	GK_HD2397	Evoluee	9253	P5	0.98	0.47	0.3	0.18	0.515453	12.53	12.588	0.058	0.00460756
6	3	GK	HD2397	GK_HD2397	Evoluee	9253	P3	1.05	0.54	0.35	0.2	0.688006	9.3	12.588	3.288	0.261201
9	10	GK	HD2397	GK_HD2397	Evoluee	9253	P1	1.16	0.58	0.33	0.17	0.382952	8.3	12.588	4.288	0.340642
17	5	GK	HD2397	GK_HD2397	Evoluee	9253	P2	0.48	0.26	0.14	0.1	0.733808	13.24	12.588	-0.652	-0.0517954
24	8	GK	HD2397	GK_HD2397	Evoluee	9253	P8	0.83	0.48	0.27	0.16	1.2585	13.2	12.588	-0.612	-0.0486177
24	11	GK	HD2397	GK_HD2397	Evoluee	9253	P9	0.53	0.34	0.24	0.14	0.655616	11.45	12.588	1.138	0.0904036
28	5	GK	HD2397	GK_HD2397	Evoluee	9253	P4	0.8	0.44	0.24	0.12	0.504589	13.76	12.588	-1.172	-0.0931045
39	8	GK	HD2397	GK_HD2397	Evoluee	9253	P6	1.04	0.52	0.29	0.14	0.806871	12.1	12.588	0.488	0.0387671
57	8	GK	HD2397	GK_HD2397	Evoluee	9253	P7	0.75	0.09	0.1	0.09	1.79544	12.6	12.588	-0.012	-0.000953289
6	8	GK	HD2397	GK_HD2397	Evoluee	9254	P10	0.95	0.54	0.28	0.34	0.455183	10.89	12.588	1.698	0.13489
10	2	GK	HD2397	GK_HD2397	Evoluee	9254	P6	0.63	0.39	0.2	0.12	0.766772	11.42	12.588	1.168	0.0927868
21	4	GK	HD2397	GK_HD2397	Evoluee	9254	P8	1.15	0.68	0.39	0.18	1.46697	10.68	12.588	1.908	0.151573
28	10	GK	HD2397	GK_HD2397	Evoluee	9254	P5	0.92	0.53	0.27	0.12	2.51919	9	12.588	3.588	0.285033
28	12	GK	HD2397	GK_HD2397	Evoluee	9254	P9	0.89	0.5	0.29	0.15	2.23607	11.94	12.588	0.648	0.0514776
36	1	GK	HD2397	GK_HD2397	Evoluee	9254	P3	0.63	0.4	0.22	0.12	0.612731	9.8	12.588	2.788	0.221481
36	2	GK	HD2397	GK_HD2397	Evoluee	9254	P4	0.74	0.48	0.26	0.15	1.30766	14.6	12.588	-2.012	-0.159835
43	5	GK	HD2397	GK_HD2397	Evoluee	9254	P7	1.21	0.82	0.45	0.19	2.94707	11.5	12.588	1.088	0.0864315
43	8	GK	HD2397	GK_HD2397	Evoluee	9254	P2	0.97	0.62	0.37	0.18	1	11.4	12.588	1.188	0.0943756
47	5	GK	HD2397	GK_HD2397	Evoluee	9254	P1	0.97	0.66	0.37	0.2	1.75033	8.8	12.588	3.788	0.300922
10	9	GK	HD2397	GK_HD2397	Evoluee	9255	P8	0.55	0.31	0.17	0.11	0.399029	10	12.588	2.588	0.205593
17	12	GK	HD2397	GK_HD2397	Evoluee	9255	P3	0.77	0.49	0.14	0.12	0.817765	12.71	12.588	-0.122	-0.00969177
18	2	GK	HD2397	GK_HD2397	Evoluee	9255	P9	0.58	0.31	0.19	0.11	0.206746	11.17	12.588	1.418	0.112647
18	5	GK	HD2397	GK_HD2397	Evoluee	9255	P10	0.5	0.28	0.18	0.12	0.111393	11.59	12.588	0.998	0.0792819
21	12	GK	HD2397	GK_HD2397	Evoluee	9255	P4	0.76	0.45	0.25	0.12	0.595012	12.58	12.588	0.008	0.000635526
29	6	GK	HD2397	GK_HD2397	Evoluee	9255	P5	0.72	0.43	0.24	0.14	0.365716	10.37	12.588	2.218	0.1762
32	11	GK	HD2397	GK_HD2397	Evoluee	9255	P6	0.48	0.33	0.19	0.14	0.222653	5.9	12.588	6.688	0.5313
47	12	GK	HD2397	GK_HD2397	Evoluee	9255	P2	0.45	0.38	0.24	0.15	1.41064	10.8	12.588	1.788	0.14204
55	6	GK	HD2397	GK_HD2397	Evoluee	9255	P1	0.38	0.25	0.17	0.12	0.17828	10	12.588	2.588	0.205593
55	8	GK	HD2397	GK_HD2397	Evoluee	9255	P7	0.35	0.23	0.18	0.12	0.140311	10.7	12.588	1.888	0.149984
3	7	GK	HD2397	GK_HD2397	Evoluee	9256	P3	1.41	0.66	0.44	0.19	1.27466	9.95	12.588	2.638	0.209565
15	1	GK	HD2397	GK_HD2397	Evoluee	9256	P1	0.64	0.39	0.2	0.12	0.395137	11.05	12.588	1.538	0.12218
18	9	GK	HD2397	GK_HD2397	Evoluee	9256	P2	0.76	0.49	0.26	0.13	0.869401	11.74	12.588	0.848	0.0673657
22	7	GK	HD2397	GK_HD2397	Evoluee	9256	P9	0.94	0.68	0.47	0.25	1.16878	11.28	12.588	1.308	0.103908
29	10	GK	HD2397	GK_HD2397	Evoluee	9256	P8	1.07	0.6	0.33	0.14	1.15572	10	12.588	2.588	0.205593
33	7	GK	HD2397	GK_HD2397	Evoluee	9256	P5	0.92	0.58	0.32	0.18	1.38574	10.5	12.588	2.088	0.165872
40	10	GK	HD2397	GK_HD2397	Evoluee	9256	P10	0.73	0.46	0.3	0.15	1.10582	12.1	12.588	0.488	0.0387671
40	11	GK	HD2397	GK_HD2397	Evoluee	9256	P7	0.61	0.44	0.28	0.17	0.752753	11.6	12.588	0.988	0.0784874
44	4	GK	HD2397	GK_HD2397	Evoluee	9256	P6	0.93	0.19	0.14	0.11	4.41777	10.9	12.588	1.688	0.134096
48	4	GK	HD2397	GK_HD2397	Evoluee	9256	P4	0.96	0.67	0.42	0.24	3.82362	10.9	12.588	1.688	0.134096
7	10	GK	HD2397	GK_HD2397	Evoluee	9257	P6	0.42	0.27	0.16	0.11	0.415665	11.41	12.588	1.178	0.0935812
15	5	GK	HD2397	GK_HD2397	Evoluee	9257	P9	0.56	0.3	0.16	0.12	0.328169	13.57	12.588	-0.982	-0.0780108
18	12	GK	HD2397	GK_HD2397	Evoluee	9257	P2	0.44	0.42	0.19	0.12	0.532709	11.8	12.588	0.788	0.0625993
22	10	GK	HD2397	GK_HD2397	Evoluee	9257	P5	0.46	0.43	0.28	0.15	0.693091	11.82	12.588	0.768	0.0610105
30	8	GK	HD2397	GK_HD2397	Evoluee	9257	P1	0.84	0.56	0.29	0.13	0.862495	11.47	12.588	1.118	0.0888147
41	3	GK	HD2397	GK_HD2397	Evoluee	9257	P3	0.58	0.35	0.19	0.11	0.193123	11.4	12.588	1.188	0.0943756
41	4	GK	HD2397	GK_HD2397	Evoluee	9257	P7	0.77	0.48	0.26	0.14	1.42417	11.8	12.588	0.788	0.0625993
44	9	GK	HD2397	GK_HD2397	Evoluee	9257	P8	1.04	0.59	0.3	0.14	1.49535	9.9	12.588	2.688	0.213537
48	9	GK	HD2397	GK_HD2397	Evoluee	9257	P4	0.66	0.5	0.29	0.17	0.656049	12.6	12.588	-0.012	-0.000953289
48	10	GK	HD2397	GK_HD2397	Evoluee	9257	P10	0.63	0.45	0.26	0.16	0.552694	10.5	12.588	2.088	0.165872
8	2	GK	HD2397	GK_HD2397	Evoluee	9258	P1	1.4	0.58	0.39	0.2	1.1882	5.75	12.588	6.838	0.543216
19	5	GK	HD2397	GK_HD2397	Evoluee	9258	P9	0.47	0.24	0.14	0.11	0.0926275	8.58	12.588	4.008	0.318398
23	6	GK	HD2397	GK_HD2397	Evoluee	9258	P10	0.63	0.42	0.21	0.13	1.22039	6.05	12.588	6.538	0.519384
31	1	GK	HD2397	GK_HD2397	Evoluee	9258	P6	0.57	0.3	0.14	0.1	0.203778	13.07	12.588	-0.482	-0.0382904
34	7	GK	HD2397	GK_HD2397	Evoluee	9258	P3	0.76	0.54	0.3	0.18	2.78483	10.5	12.588	2.088	0.165872
37	12	GK	HD2397	GK_HD2397	Evoluee	9258	P8	1.1	0.4	0.21	0.12	3.0533	3.8	12.588	8.788	0.698125
38	3	GK	HD2397	GK_HD2397	Evoluee	9258	P7	0.88	0.52	0.33	0.14	1.33994	11.2	12.588	1.388	0.110264
49	1	GK	HD2397	GK_HD2397	Evoluee	9258	P2	0.49	0.29	0.17	0.13	0.163553	12.2	12.588	0.388	0.030823
49	3	GK	HD2397	GK_HD2397	Evoluee	9258	P5	1.01	0.52	0.25	0.16	1.74175	3.4	12.588	9.188	0.729901
56	9	GK	HD2397	GK_HD2397	Evoluee	9258	P4	0.71	0.44	0.21	0.13	0.597489	9.2	12.588	3.388	0.269145
NA	NA	NA	HD223	Mock_HD223	NA	NA	P1	NA	NA	NA	NA	0	14.5	NA	NA	NA
NA	NA	NA	HD2334	Mock_HD2334	NA	NA	P1	NA	NA	NA	NA	0	12.2	NA	NA	NA
NA	NA	NA	HD2341	Mock_HD2341	NA	NA	P1	NA	NA	NA	NA	0	13.67	NA	NA	NA
NA	NA	NA	HD2397	Mock_HD2397	NA	NA	P1	NA	NA	NA	NA	0	13.67	NA	NA	NA
NA	NA	NA	HD253	Mock_HD253	NA	NA	P1	NA	NA	NA	NA	0	17.3	NA	NA	NA
NA	NA	NA	HD223	Mock_HD223	NA	NA	P10	NA	NA	NA	NA	0	13.76	NA	NA	NA
NA	NA	NA	HD2334	Mock_HD2334	NA	NA	P10	NA	NA	NA	NA	0	8.6	NA	NA	NA
NA	NA	NA	HD2341	Mock_HD2341	NA	NA	P10	NA	NA	NA	NA	0	12.34	NA	NA	NA
NA	NA	NA	HD2397	Mock_HD2397	NA	NA	P10	NA	NA	NA	NA	0	10.6	NA	NA	NA
NA	NA	NA	HD253	Mock_HD253	NA	NA	P10	NA	NA	NA	NA	0	15.3	NA	NA	NA
NA	NA	NA	HD223	Mock_HD223	NA	NA	P2	NA	NA	NA	NA	0	12.97	NA	NA	NA
NA	NA	NA	HD2334	Mock_HD2334	NA	NA	P2	NA	NA	NA	NA	0	12.45	NA	NA	NA
NA	NA	NA	HD2341	Mock_HD2341	NA	NA	P2	NA	NA	NA	NA	0	12.4	NA	NA	NA
NA	NA	NA	HD2397	Mock_HD2397	NA	NA	P2	NA	NA	NA	NA	0	12.16	NA	NA	NA
NA	NA	NA	HD253	Mock_HD253	NA	NA	P2	NA	NA	NA	NA	0	15.2	NA	NA	NA
NA	NA	NA	HD223	Mock_HD223	NA	NA	P3	NA	NA	NA	NA	0	11.64	NA	NA	NA
NA	NA	NA	HD2334	Mock_HD2334	NA	NA	P3	NA	NA	NA	NA	0	11	NA	NA	NA
NA	NA	NA	HD2341	Mock_HD2341	NA	NA	P3	NA	NA	NA	NA	0	11.6	NA	NA	NA
NA	NA	NA	HD2397	Mock_HD2397	NA	NA	P3	NA	NA	NA	NA	0	12.92	NA	NA	NA
NA	NA	NA	HD253	Mock_HD253	NA	NA	P3	NA	NA	NA	NA	0	14.7	NA	NA	NA
NA	NA	NA	HD223	Mock_HD223	NA	NA	P4	NA	NA	NA	NA	0	9.3	NA	NA	NA
NA	NA	NA	HD2334	Mock_HD2334	NA	NA	P4	NA	NA	NA	NA	0	12	NA	NA	NA
NA	NA	NA	HD2341	Mock_HD2341	NA	NA	P4	NA	NA	NA	NA	0	10.2	NA	NA	NA
NA	NA	NA	HD2397	Mock_HD2397	NA	NA	P4	NA	NA	NA	NA	0	12.02	NA	NA	NA
NA	NA	NA	HD253	Mock_HD253	NA	NA	P4	NA	NA	NA	NA	0	14.4	NA	NA	NA
NA	NA	NA	HD223	Mock_HD223	NA	NA	P5	NA	NA	NA	NA	0	13.9	NA	NA	NA
NA	NA	NA	HD2334	Mock_HD2334	NA	NA	P5	NA	NA	NA	NA	0	9.7	NA	NA	NA
NA	NA	NA	HD2341	Mock_HD2341	NA	NA	P5	NA	NA	NA	NA	0	8.8	NA	NA	NA
NA	NA	NA	HD2397	Mock_HD2397	NA	NA	P5	NA	NA	NA	NA	0	15.3	NA	NA	NA
NA	NA	NA	HD253	Mock_HD253	NA	NA	P5	NA	NA	NA	NA	0	13.1	NA	NA	NA
NA	NA	NA	HD223	Mock_HD223	NA	NA	P6	NA	NA	NA	NA	0	13.7	NA	NA	NA
NA	NA	NA	HD2334	Mock_HD2334	NA	NA	P6	NA	NA	NA	NA	0	7.7	NA	NA	NA
NA	NA	NA	HD2341	Mock_HD2341	NA	NA	P6	NA	NA	NA	NA	0	11.41	NA	NA	NA
NA	NA	NA	HD2397	Mock_HD2397	NA	NA	P6	NA	NA	NA	NA	0	11.5	NA	NA	NA
NA	NA	NA	HD253	Mock_HD253	NA	NA	P6	NA	NA	NA	NA	0	16.94	NA	NA	NA
NA	NA	NA	HD2334	Mock_HD2334	NA	NA	P7	NA	NA	NA	NA	0	9.64	NA	NA	NA
NA	NA	NA	HD2341	Mock_HD2341	NA	NA	P7	NA	NA	NA	NA	0	12.23	NA	NA	NA
NA	NA	NA	HD2397	Mock_HD2397	NA	NA	P7	NA	NA	NA	NA	0	12	NA	NA	NA
NA	NA	NA	HD253	Mock_HD253	NA	NA	P7	NA	NA	NA	NA	0	16	NA	NA	NA
NA	NA	NA	HD223	Mock_HD223	NA	NA	P8	NA	NA	NA	NA	0	15.4	NA	NA	NA
NA	NA	NA	HD2334	Mock_HD2334	NA	NA	P8	NA	NA	NA	NA	0	10.8	NA	NA	NA
NA	NA	NA	HD2341	Mock_HD2341	NA	NA	P8	NA	NA	NA	NA	0	9.03	NA	NA	NA
NA	NA	NA	HD2397	Mock_HD2397	NA	NA	P8	NA	NA	NA	NA	0	11.01	NA	NA	NA
NA	NA	NA	HD253	Mock_HD253	NA	NA	P8	NA	NA	NA	NA	0	17.9	NA	NA	NA
NA	NA	NA	HD223	Mock_HD223	NA	NA	P9	NA	NA	NA	NA	0	9.99	NA	NA	NA
NA	NA	NA	HD2334	Mock_HD2334	NA	NA	P9	NA	NA	NA	NA	0	8.9	NA	NA	NA
NA	NA	NA	HD2341	Mock_HD2341	NA	NA	P9	NA	NA	NA	NA	0	11.4	NA	NA	NA
NA	NA	NA	HD2397	Mock_HD2397	NA	NA	P9	NA	NA	NA	NA	0	14.7	NA	NA	NA
NA	NA	NA	HD253	Mock_HD253	NA	NA	P9	NA	NA	NA	NA	0	15.67	NA	NA	NA

## Sheet: Read_me_Data_2
Header	Description
Traitement	PVY initial variant (K or GK) - pepper DH line combination
Type	Type of plant: inoculated with initial variant (Initial) or final population (Final) or mock-inoculated (Mock)
Inoc	Inoculated (Yes) or mock-inoculated (No) plant
id_lignage	PVY variant or population code (NA if mock-inoculated plant)
Population	PVY: initial variant (Initial) or final population (8 independent replicas, L1 to L8) or mock-inoculated (Mock)
relConc	Relative PVY load in the plant (quantitative ELISA)
Poids	Plant weight (in grams)

## Sheet: Data_2
Traitement	Type	Inoc	id_lignage	Population	relConc	Poids
K223	Initial	Yes	1110	Initial	0.369450651	12.24
K223	Initial	Yes	1110	Initial	0.556966519	14
K223	Initial	Yes	1110	Initial	0.234923789	12.13
K223	Initial	Yes	1110	Initial	0.431837147	14.63
K223	Initial	Yes	1110	Initial	1.495348781	13
K223	Initial	Yes	1110	Initial	0.095646425	10.75
K223	Initial	Yes	1110	Initial	0.631385036	12.45
K223	Initial	Yes	1110	Initial	1.307660486	16
K223	Initial	Yes	1110	Initial	1.515140965	15.2
K223	Initial	Yes	1110	Initial	0.592699756	10.6
K253	Initial	Yes	1120	Initial	1.768283427	11.2
K253	Initial	Yes	1120	Initial	2.708293435	13.8
K253	Initial	Yes	1120	Initial	4.121863484	12.56
K253	Initial	Yes	1120	Initial	1.365477401	14.3
K253	Initial	Yes	1120	Initial	1.245414998	14.49
K253	Initial	Yes	1120	Initial	2.66354478	15.5
K253	Initial	Yes	1120	Initial	1.84130848	14
K253	Initial	Yes	1120	Initial	2.859171834	15.28
K253	Initial	Yes	1120	Initial	1.611024791	10.8
K253	Initial	Yes	1120	Initial	1.944039128	15.85
K2341	Initial	Yes	1140	Initial	1.615116415	10.7
K2341	Initial	Yes	1140	Initial	1.09004599	8.29
K2341	Initial	Yes	1140	Initial	0.459975556	8.8
K2341	Initial	Yes	1140	Initial	2.022084857	13.06
K2341	Initial	Yes	1140	Initial	1.429969148	11.7
K2341	Initial	Yes	1140	Initial	2.013260635	10.5
K2341	Initial	Yes	1140	Initial	0.226358558	10.49
K2341	Initial	Yes	1140	Initial	0.274915031	3.2
K2341	Initial	Yes	1140	Initial	0.668740305	8.71
K2341	Initial	Yes	1140	Initial	1.184611079	10.5
K2397	Initial	Yes	1150	Initial	0.391081703	11.1
K2397	Initial	Yes	1150	Initial	1.152587284	12.2
K2397	Initial	Yes	1150	Initial	1.352249644	8.4
K2397	Initial	Yes	1150	Initial	0.668740305	10.1
K2397	Initial	Yes	1150	Initial	1.211878568	14.2
K2397	Initial	Yes	1150	Initial	0.899037465	10.6
K2397	Initial	Yes	1150	Initial	0.261532097	10.88
K2397	Initial	Yes	1150	Initial	0.858592379	10.92
K2397	Initial	Yes	1150	Initial	2.323416906	12.93
GK223	Initial	Yes	1210	Initial	0.571320751	13.35
GK223	Initial	Yes	1210	Initial	0.789242191	10
GK223	Initial	Yes	1210	Initial	0.128473408	13.45
GK223	Initial	Yes	1210	Initial	0.432467148	15.31
GK223	Initial	Yes	1210	Initial	0.521295012	14.07
GK223	Initial	Yes	1210	Initial	0.236159949	14.08
GK223	Initial	Yes	1210	Initial	0.637218534	13.1
GK223	Initial	Yes	1210	Initial	1.06142125	11.71
GK223	Initial	Yes	1210	Initial	0.256190984	13.06
GK2334	Initial	Yes	1230	Initial	1.226635201	9.17
GK2334	Initial	Yes	1230	Initial	3.321718858	4.69
GK2334	Initial	Yes	1230	Initial	3.650917497	5.73
GK2334	Initial	Yes	1230	Initial	5.318615585	4.7
GK2334	Initial	Yes	1230	Initial	3.583897008	7.2
GK2334	Initial	Yes	1230	Initial	1.80421796	8.61
GK2334	Initial	Yes	1230	Initial	1.563717637	7
GK2334	Initial	Yes	1230	Initial	1.317720885	4
GK2334	Initial	Yes	1230	Initial	0.764724491	3
GK2334	Initial	Yes	1230	Initial	1.8285791	6.95
GK2397	Initial	Yes	1250	Initial	0.353422413	10.54
GK2397	Initial	Yes	1250	Initial	2.595400877	10.51
GK2397	Initial	Yes	1250	Initial	0.690490123	13.17
GK2397	Initial	Yes	1250	Initial	0.983024063	13
GK2397	Initial	Yes	1250	Initial	0.454992211	9.88
GK2397	Initial	Yes	1250	Initial	3.156925178	9.8
GK2397	Initial	Yes	1250	Initial	1.270641931	9.9
GK2397	Initial	Yes	1250	Initial	0.944140843	11.77
GK2397	Initial	Yes	1250	Initial	1.140744687	11.8
GK2397	Initial	Yes	1250	Initial	1.121828396	11.97
K223	Initial	Yes	1110	Initial	0.056966768	13.42
K223	Initial	Yes	1110	Initial	0.478232127	12.91
K223	Initial	Yes	1110	Initial	1.034098421	15.21
K223	Initial	Yes	1110	Initial	0.257132945	14.25
K223	Initial	Yes	1110	Initial	0.415665169	15.5
K223	Initial	Yes	1110	Initial	0.231511582	11.9
K223	Initial	Yes	1110	Initial	1.121828396	14.1
K223	Initial	Yes	1110	Initial	0.914467622	14.02
K253	Initial	Yes	2120	Initial	4.197541551	17.25
K253	Initial	Yes	2120	Initial	3.860428733	17.7
K253	Initial	Yes	2120	Initial	3.322414494	14.62
K253	Initial	Yes	2120	Initial	1.960437063	14.28
K253	Initial	Yes	2120	Initial	4.613404173	10.9
K253	Initial	Yes	2120	Initial	2.119268593	12.74
K253	Initial	Yes	2120	Initial	5.369383084	15.5
K253	Initial	Yes	2120	Initial	1.790108653	8.2
K253	Initial	Yes	2120	Initial	4.63111663	8.1
K253	Initial	Yes	2120	Initial	3.496578934	15.4
K2341	Initial	Yes	2140	Initial	1.598580348	12.27
K2341	Initial	Yes	2140	Initial	3.679873255	9.98
K2341	Initial	Yes	2140	Initial	4.014726021	10.5
K2341	Initial	Yes	2140	Initial	1.370108627	12.46
K2341	Initial	Yes	2140	Initial	3.557221962	11.3
K2341	Initial	Yes	2140	Initial	0.789242191	5.4
K2341	Initial	Yes	2140	Initial	1.940042206	11.94
K2341	Initial	Yes	2140	Initial	3.00351291	11.2
K2341	Initial	Yes	2140	Initial	1.51779964	12.4
K2341	Initial	Yes	2140	Initial	1.157557912	7.6
K2397	Initial	Yes	1150	Initial	0.218476545	10.96
K2397	Initial	Yes	1150	Initial	1.247468715	12.2
K2397	Initial	Yes	1150	Initial	3.248971457	11.8
K2397	Initial	Yes	1150	Initial	0.887614614	7.6
K2397	Initial	Yes	1150	Initial	0.896072098	11.4
K2397	Initial	Yes	1150	Initial	2.608601034	3.8
K2397	Initial	Yes	1150	Initial	1.748629973	11.77
K2397	Initial	Yes	1150	Initial	1.454743533	10.4
K2397	Initial	Yes	1150	Initial	0.546872706	12.9
K2397	Initial	Yes	1150	Initial	1.261989973	9
GK223	Initial	Yes	1210	Initial	0.098348174	9.91
GK223	Initial	Yes	1210	Initial	0.109374541	16
GK223	Initial	Yes	1210	Initial	0.404416971	11.31
GK223	Initial	Yes	1210	Initial	0.970089685	15.12
GK223	Initial	Yes	1210	Initial	0.946014049	13.45
GK223	Initial	Yes	1210	Initial	0.267988064	13.73
GK223	Initial	Yes	1210	Initial	0.708305662	11.5
GK2334	Initial	Yes	1230	Initial	1.256021218	6.3
GK2334	Initial	Yes	1230	Initial	0.655480699	8.21
GK2334	Initial	Yes	1230	Initial	1.411819859	9.9
GK2334	Initial	Yes	1230	Initial	2.692373996	11.5
GK2334	Initial	Yes	1230	Initial	1.325316945	11.2
GK2397	Initial	Yes	1250	Initial	1.143529836	10.8
GK2397	Initial	Yes	1250	Initial	0.767170412	10.1
GK2397	Initial	Yes	1250	Initial	0.599239528	9.7
GK2397	Initial	Yes	1250	Initial	2.01553416	11.3
GK2397	Initial	Yes	1250	Initial	1	11
GK2397	Initial	Yes	1250	Initial	1.162862694	10.8
GK2397	Initial	Yes	1250	Initial	0.597488566	12.5
GK2397	Initial	Yes	1250	Initial	1.215412327	11.4
GK2397	Initial	Yes	1250	Initial	0.462602591	12.1
GK2397	Initial	Yes	1250	Initial	0.953766488	11.91
K223	Final	Yes	9111	P1	0.066143644	14.57
K223	Final	Yes	9111	P1	0.074796566	14.02
K223	Final	Yes	9111	P1	0.37398283	13.18
K223	Final	Yes	9111	P1	0.100621118	13.45
K223	Final	Yes	9111	P1	0.156133519	13.23
K223	Final	Yes	9111	P1	0.152944898	13.8
K223	Final	Yes	9111	P1	0.500125974	15.31
K223	Final	Yes	9111	P1	1.110669895	12
K223	Final	Yes	9111	P1	0.604744425	8.7
K223	Final	Yes	9112	P2	0.126277007	14.01
K223	Final	Yes	9112	P2	0.652380531	14.45
K223	Final	Yes	9112	P2	1.733358851	13.4
K223	Final	Yes	9112	P2	0.517675636	16.01
K223	Final	Yes	9112	P2	1.184611079	11.95
K223	Final	Yes	9112	P2	1.059164008	14.5
K223	Final	Yes	9112	P2	1.605385785	13.1
K223	Final	Yes	9112	P2	1.258498951	11.7
K223	Final	Yes	9112	P2	0.447213595	11.1
K223	Final	Yes	9112	P2	1.127551241	13.9
K223	Final	Yes	9113	P3	1.241459991	12.04
K223	Final	Yes	9113	P3	1.042130983	12.84
K223	Final	Yes	9113	P3	1.303491356	12.5
K223	Final	Yes	9113	P3	0.464683381	11.9
K223	Final	Yes	9113	P3	0.684756983	11.9
K223	Final	Yes	9113	P3	4.319438319	12.5
K223	Final	Yes	9113	P3	1.049979716	14.3
K223	Final	Yes	9113	P3	0.527477852	13.9
K223	Final	Yes	9114	P4	1.551058518	15.7
K223	Final	Yes	9114	P4	2.271913648	15
K223	Final	Yes	9114	P4	1.258498951	13.8
K223	Final	Yes	9114	P4	1.057066754	13.89
K223	Final	Yes	9114	P4	0.898259874	14.2
K223	Final	Yes	9114	P4	3.711343181	15
K223	Final	Yes	9115	P5	3.154966705	12.9
K223	Final	Yes	9115	P5	0.226358558	12.8
K223	Final	Yes	9115	P5	1.340420528	11.7
K223	Final	Yes	9115	P5	1.258498951	10.9
K223	Final	Yes	9115	P5	1.001591619	13.42
K223	Final	Yes	9115	P5	1.673672196	11.79
K223	Final	Yes	9115	P5	1.818098591	10.78
K223	Final	Yes	9115	P5	0.089890896	11.26
K223	Final	Yes	9115	P5	0.662787535	13.49
K223	Final	Yes	9116	P6	0.597488566	10.3
K223	Final	Yes	9116	P6	0.708305662	15.24
K223	Final	Yes	9116	P6	1.680530786	13.9
K223	Final	Yes	9116	P6	0.115181608	10
K223	Final	Yes	9116	P6	0.932730344	11.19
K223	Final	Yes	9116	P6	1.512638479	14.75
K223	Final	Yes	9116	P6	4.08882717	13.54
K223	Final	Yes	9116	P6	2.824544296	13.7
K223	Final	Yes	9116	P6	3.169045707	11.6
K223	Final	Yes	9116	P6	1.8285791	11.4
K223	Final	Yes	9117	P7	0.950948915	10
K223	Final	Yes	9117	P7	0.799688467	12.84
K223	Final	Yes	9117	P7	1.15985511	10.5
K223	Final	Yes	9117	P7	1.083798387	13.9
K223	Final	Yes	9117	P7	0.908448025	14.3
K223	Final	Yes	9117	P7	1.058019862	16.43
K223	Final	Yes	9117	P7	1.771943687	13.08
K223	Final	Yes	9117	P7	2.296182939	15.74
K223	Final	Yes	9117	P7	3.300582923	14.6
K223	Final	Yes	9117	P7	0.173680682	14.26
K223	Final	Yes	9118	P8	0.55425676	9.61
K223	Final	Yes	9118	P8	1.26815528	13.8
K223	Final	Yes	9118	P8	0.515452703	11.56
K223	Final	Yes	9118	P8	1.195813175	13.7
K223	Final	Yes	9118	P8	1.637572306	14.7
K223	Final	Yes	9118	P8	0.939975509	14.23
K223	Final	Yes	9118	P8	0.541399295	13.1
K223	Final	Yes	9118	P8	0.255060728	12.49
K223	Final	Yes	9118	P8	0.902105778	15.7
K223	Final	Yes	9118	P8	0.137952389	13.3
K253	Final	Yes	9121	P1	1.928304189	13.45
K253	Final	Yes	9121	P1	3.980824469	13.27
K253	Final	Yes	9121	P1	4.182614865	14
K253	Final	Yes	9121	P1	4.220794563	17.47
K253	Final	Yes	9121	P1	0.684756983	12.5
K253	Final	Yes	9121	P1	2.481924771	13.38
K253	Final	Yes	9121	P1	2.298985378	16.3
K253	Final	Yes	9121	P1	1.840268392	14.7
K253	Final	Yes	9121	P1	2.236067977	17.7
K253	Final	Yes	9121	P1	2.309215172	15.03
K253	Final	Yes	9122	P2	3.085169314	16.06
K253	Final	Yes	9122	P2	1.940042206	12.06
K253	Final	Yes	9122	P2	0.942133013	16.7
K253	Final	Yes	9122	P2	5	12.5
K253	Final	Yes	9122	P2	1.307660486	8.2
K253	Final	Yes	9122	P2	3.559669439	17.6
K253	Final	Yes	9122	P2	5.496495629	11.47
K253	Final	Yes	9122	P2	1.940042206	10.2
K253	Final	Yes	9122	P2	1.152922686	12.9
K253	Final	Yes	9122	P2	1.76479919	11.85
K253	Final	Yes	9123	P3	5.500242639	14.3
K253	Final	Yes	9123	P3	1.640845512	17.65
K253	Final	Yes	9123	P3	3.939298517	13.4
K253	Final	Yes	9123	P3	2.084035269	12.97
K253	Final	Yes	9123	P3	3.408384446	16.9
K253	Final	Yes	9123	P3	1.66878177	12.7
K253	Final	Yes	9123	P3	1.542354596	17.66
K253	Final	Yes	9123	P3	0.724779664	12.1
K253	Final	Yes	9123	P3	0.261532097	8.4
K253	Final	Yes	9123	P3	0.887614614	16.4
K253	Final	Yes	9124	P4	0.423546548	13.6
K253	Final	Yes	9124	P4	0.548221547	13.9
K253	Final	Yes	9124	P4	2.990115193	12.93
K253	Final	Yes	9124	P4	0.546872706	15.02
K253	Final	Yes	9124	P4	2.61393946	14.19
K253	Final	Yes	9124	P4	3.711343181	12.8
K253	Final	Yes	9124	P4	1.628579982	13.7
K253	Final	Yes	9124	P4	5.185589442	14.07
K253	Final	Yes	9124	P4	1.776773812	14.6
K253	Final	Yes	9124	P4	1.563717637	13.66
K253	Final	Yes	9125	P5	0.98434503	14.67
K253	Final	Yes	9125	P5	4.299733776	10.03
K253	Final	Yes	9125	P5	0.378623666	15.92
K253	Final	Yes	9125	P5	1.756465005	16.6
K253	Final	Yes	9125	P5	2.278308657	16.92
K253	Final	Yes	9125	P5	1.483120123	15.8
K253	Final	Yes	9125	P5	1.352249644	17.18
K253	Final	Yes	9125	P5	1.165651084	12.9
K253	Final	Yes	9125	P5	2.987442829	10.83
K253	Final	Yes	9125	P5	3.575619141	16.5
K253	Final	Yes	9126	P6	1.903653939	10.41
K253	Final	Yes	9126	P6	1.513692741	8.25
K253	Final	Yes	9126	P6	5.938527266	12.8
K253	Final	Yes	9126	P6	10.97640825	15
K253	Final	Yes	9126	P6	5.904525704	12.61
K253	Final	Yes	9126	P6	1.76479919	18.47
K253	Final	Yes	9126	P6	6.240842628	13
K253	Final	Yes	9126	P6	0.810643677	9.4
K253	Final	Yes	9126	P6	4.237854277	12.29
K253	Final	Yes	9126	P6	0.728957688	13.63
K253	Final	Yes	9127	P7	1.583819609	11.69
K253	Final	Yes	9127	P7	1.8285791	14.35
K253	Final	Yes	9127	P7	2.724212528	12.68
K253	Final	Yes	9127	P7	2.028257935	17.1
K253	Final	Yes	9127	P7	0.836251031	16.62
K253	Final	Yes	9127	P7	3.186092668	14.18
K253	Final	Yes	9127	P7	3.326661031	13.4
K253	Final	Yes	9127	P7	1.582718727	16.4
K253	Final	Yes	9127	P7	3.216006654	16
K253	Final	Yes	9128	P8	2.432149955	16.83
K253	Final	Yes	9128	P8	1.171714116	12.74
K253	Final	Yes	9128	P8	1.09004599	8.9
K253	Final	Yes	9128	P8	4.489257893	11.92
K253	Final	Yes	9128	P8	1.366034945	9.4
K253	Final	Yes	9128	P8	2.583527445	14.5
K253	Final	Yes	9128	P8	1.556742389	13.42
K253	Final	Yes	9128	P8	1.975686711	14.64
K253	Final	Yes	9128	P8	0.328169102	15.58
K253	Final	Yes	9128	P8	6.699701596	12.2
K2341	Final	Yes	9141	P1	0.133748061	9.85
K2341	Final	Yes	9141	P1	1.495348781	12.5
K2341	Final	Yes	9141	P1	0.802945204	12.3
K2341	Final	Yes	9141	P1	0.33071822	11.88
K2341	Final	Yes	9141	P1	0.621564404	12.11
K2341	Final	Yes	9141	P1	1.193208174	12.2
K2341	Final	Yes	9141	P1	1.174001303	8.5
K2341	Final	Yes	9141	P1	0.673355715	5.01
K2341	Final	Yes	9141	P1	0.404416971	7.2
K2341	Final	Yes	9141	P1	0.637218534	6.73
K2341	Final	Yes	9142	P2	0.665913937	10.93
K2341	Final	Yes	9142	P2	4.797861384	9.6
K2341	Final	Yes	9142	P2	0.136610622	8.4
K2341	Final	Yes	9142	P2	1.392853979	12.88
K2341	Final	Yes	9142	P2	1.975686711	11.6
K2341	Final	Yes	9142	P2	3.343701525	13.46
K2341	Final	Yes	9142	P2	2.332807751	12.5
K2341	Final	Yes	9142	P2	1.563717637	8.22
K2341	Final	Yes	9143	P3	0.998854333	11
K2341	Final	Yes	9143	P3	1.267038194	6.73
K2341	Final	Yes	9143	P3	1.709975947	11.6
K2341	Final	Yes	9143	P3	1.869914151	10.5
K2341	Final	Yes	9143	P3	0.746301895	12.5
K2341	Final	Yes	9143	P3	0.952399351	9.61
K2341	Final	Yes	9143	P3	4.034354004	10.5
K2341	Final	Yes	9143	P3	1.591932569	9.2
K2341	Final	Yes	9143	P3	2.386830748	11
K2341	Final	Yes	9143	P3	1.102457404	11.7
K2341	Final	Yes	9144	P4	2.754813642	9.11
K2341	Final	Yes	9144	P4	1.915106185	10.5
K2341	Final	Yes	9144	P4	1.036140038	10.89
K2341	Final	Yes	9144	P4	1.66878177	13.68
K2341	Final	Yes	9144	P4	1.185847501	13.02
K2341	Final	Yes	9144	P4	1.322056144	8.3
K2341	Final	Yes	9144	P4	0.794597405	10.38
K2341	Final	Yes	9144	P4	0.305470637	7.5
K2341	Final	Yes	9144	P4	1.143529836	10.5
K2341	Final	Yes	9144	P4	0.353422413	8.7
K2341	Final	Yes	9145	P5	0.859946755	10.2
K2341	Final	Yes	9145	P5	2.034085105	9.5
K2341	Final	Yes	9145	P5	0.36571582	13.75
K2341	Final	Yes	9145	P5	0.415665169	10.87
K2341	Final	Yes	9145	P5	1.305282959	8.37
K2341	Final	Yes	9145	P5	2.626527804	9.5
K2341	Final	Yes	9145	P5	0.431150919	9.1
K2341	Final	Yes	9145	P5	2.071098319	10.85
K2341	Final	Yes	9145	P5	1.198775139	9.77
K2341	Final	Yes	9145	P5	1.695702001	7.22
K2341	Final	Yes	9146	P6	1.183583032	10.02
K2341	Final	Yes	9146	P6	0.942133013	9.99
K2341	Final	Yes	9146	P6	1.148015224	10.9
K2341	Final	Yes	9146	P6	0.2	8.01
K2341	Final	Yes	9146	P6	0.054453932	1.1
K2341	Final	Yes	9146	P6	0.507804845	8.5
K2341	Final	Yes	9146	P6	0.430494307	6.36
K2341	Final	Yes	9146	P6	0.779003013	11.05
K2341	Final	Yes	9146	P6	3.864869228	10.27
K2341	Final	Yes	9146	P6	0.646689223	9.6
K2341	Final	Yes	9147	P7	0.896800764	13.6
K2341	Final	Yes	9147	P7	1.307660486	12.1
K2341	Final	Yes	9147	P7	1.527353185	12.46
K2341	Final	Yes	9147	P7	3.150981278	10.1
K2341	Final	Yes	9147	P7	0.668740305	10.57
K2341	Final	Yes	9147	P7	1.969260454	12.22
K2341	Final	Yes	9147	P7	0.590237866	5.35
K2341	Final	Yes	9147	P7	1.653591101	11.3
K2341	Final	Yes	9147	P7	1.137411462	4.34
K2341	Final	Yes	9147	P7	0.402281563	12.24
K2341	Final	Yes	9148	P8	2.771283798	10.5
K2341	Final	Yes	9148	P8	1.233179959	9.8
K2341	Final	Yes	9148	P8	2.391160635	11.16
K2341	Final	Yes	9148	P8	0.817765434	12.9
K2341	Final	Yes	9148	P8	1.8285791	10.8
K2341	Final	Yes	9148	P8	2.606475062	12.1
K2341	Final	Yes	9148	P8	1.95355815	12.08
K2341	Final	Yes	9148	P8	1.117390122	13.11
K2341	Final	Yes	9148	P8	0.498094946	4.71
K2341	Final	Yes	9148	P8	1.088398401	9.5
K2397	Final	Yes	9151	P1	0.332855489	7.56
K2397	Final	Yes	9151	P1	1.208458568	10.3
K2397	Final	Yes	9151	P1	1.196870178	5.11
K2397	Final	Yes	9151	P1	0.728368534	12.64
K2397	Final	Yes	9151	P1	4.014726021	7.5
K2397	Final	Yes	9151	P1	1	9.59
K2397	Final	Yes	9151	P1	2.472695437	9.66
K2397	Final	Yes	9151	P1	0.341995189	10.55
K2397	Final	Yes	9151	P1	0.739508422	8.7
K2397	Final	Yes	9151	P1	2.571964694	2.7
K2397	Final	Yes	9152	P2	0.391081703	12.36
K2397	Final	Yes	9152	P2	1.29519293	10.7
K2397	Final	Yes	9152	P2	0.079272443	12.82
K2397	Final	Yes	9152	P2	0.232888895	9.49
K2397	Final	Yes	9152	P2	3.063656026	12.3
K2397	Final	Yes	9152	P2	3.408384446	12.3
K2397	Final	Yes	9152	P2	2.236067977	11.84
K2397	Final	Yes	9152	P2	0.970635366	11.4
K2397	Final	Yes	9152	P2	1.76479919	9.9
K2397	Final	Yes	9152	P2	1.239355792	10.9
K2397	Final	Yes	9153	P3	1	12
K2397	Final	Yes	9153	P3	1.079653224	10.11
K2397	Final	Yes	9153	P3	0.423853719	6.6
K2397	Final	Yes	9153	P3	1.846181044	10.14
K2397	Final	Yes	9153	P3	1.304169145	9.57
K2397	Final	Yes	9153	P3	0.140413936	9.48
K2397	Final	Yes	9153	P3	0.960238042	11.25
K2397	Final	Yes	9153	P3	0.14729392	3.36
K2397	Final	Yes	9153	P3	0.091344385	7.16
K2397	Final	Yes	9154	P4	1.76479919	9.97
K2397	Final	Yes	9154	P4	1.293704833	10.22
K2397	Final	Yes	9154	P4	1.339940319	12
K2397	Final	Yes	9154	P4	0.23623119	10.48
K2397	Final	Yes	9154	P4	1.267038194	11.3
K2397	Final	Yes	9154	P4	1.429969148	10.6
K2397	Final	Yes	9154	P4	0.157571941	10.1
K2397	Final	Yes	9154	P4	2.980582	11.6
K2397	Final	Yes	9154	P4	0.11922328	12.23
K2397	Final	Yes	9154	P4	0.520048006	9
K2397	Final	Yes	9155	P5	0.679590343	12.58
K2397	Final	Yes	9155	P5	0.2	9.63
K2397	Final	Yes	9155	P5	2.359304534	12.7
K2397	Final	Yes	9155	P5	0.250737123	12.8
K2397	Final	Yes	9155	P5	1.117238353	11.7
K2397	Final	Yes	9155	P5	0.229359538	12.48
K2397	Final	Yes	9155	P5	1.784962932	13.9
K2397	Final	Yes	9155	P5	0.558625309	12.75
K2397	Final	Yes	9155	P5	0.932416607	9.28
K2397	Final	Yes	9155	P5	0.898259874	11.64
K2397	Final	Yes	9156	P6	3.04720948	14
K2397	Final	Yes	9156	P6	0.404416971	11.87
K2397	Final	Yes	9156	P6	0.805503204	12.1
K2397	Final	Yes	9156	P6	0.982276302	10.4
K2397	Final	Yes	9156	P6	1.293704833	11.11
K2397	Final	Yes	9156	P6	1.099299126	10.8
K2397	Final	Yes	9156	P6	1.04105638	10.6
K2397	Final	Yes	9156	P6	1	5.6
K2397	Final	Yes	9156	P6	1.940042206	13.6
K2397	Final	Yes	9156	P6	0.863887664	8.6
K2397	Final	Yes	9157	P7	0.907949721	7
K2397	Final	Yes	9157	P7	0.728323109	5.7
K2397	Final	Yes	9157	P7	0.693654457	9.58
K2397	Final	Yes	9157	P7	1.209028843	8.4
K2397	Final	Yes	9157	P7	0.855593826	8.04
K2397	Final	Yes	9157	P7	2.987442829	2.75
K2397	Final	Yes	9157	P7	2.073579942	10.3
K2397	Final	Yes	9157	P7	0.42653734	1.65
K2397	Final	Yes	9157	P7	0.929455574	3.7
K2397	Final	Yes	9158	P8	1.290055175	9.4
K2397	Final	Yes	9158	P8	0.622903236	1.79
K2397	Final	Yes	9158	P8	0.296889857	10.9
K2397	Final	Yes	9158	P8	1.449775547	7.01
K2397	Final	Yes	9158	P8	1.045721009	5.7
K2397	Final	Yes	9158	P8	1.066494942	8.18
K2397	Final	Yes	9158	P8	1.239355792	11.3
K2397	Final	Yes	9158	P8	0.896561435	10.45
K2397	Final	Yes	9158	P8	1.059164008	7.33
K2397	Final	Yes	9158	P8	1.195813175	4.9
GK223	Final	Yes	9211	P1	0.342670389	16.1
GK223	Final	Yes	9211	P1	1	17.6
GK223	Final	Yes	9211	P1	2.253067862	11.6
GK223	Final	Yes	9211	P1	0.417030252	15.14
GK223	Final	Yes	9211	P1	1.127551241	13.3
GK223	Final	Yes	9211	P1	0.315781256	16.03
GK223	Final	Yes	9211	P1	0.213298988	13.8
GK223	Final	Yes	9211	P1	0.299069756	12.7
GK223	Final	Yes	9211	P1	1.024685179	12.81
GK223	Final	Yes	9212	P2	1	15.32
GK223	Final	Yes	9212	P2	3.903337981	12.38
GK223	Final	Yes	9212	P2	0.764724491	13.96
GK223	Final	Yes	9212	P2	1.263710514	10.2
GK223	Final	Yes	9212	P2	1.088398401	14
GK223	Final	Yes	9212	P2	0.243813121	12.96
GK223	Final	Yes	9212	P2	0.471860907	14.2
GK223	Final	Yes	9212	P2	2.454969012	10.7
GK223	Final	Yes	9212	P2	0.219859825	15.45
GK223	Final	Yes	9212	P2	1.075898653	14.36
GK223	Final	Yes	9213	P3	0.02501461	13.92
GK223	Final	Yes	9213	P3	1.289328804	11.8
GK223	Final	Yes	9213	P3	0.030761601	14.37
GK223	Final	Yes	9213	P3	0.584803548	12.96
GK223	Final	Yes	9213	P3	0.231179732	12.98
GK223	Final	Yes	9213	P3	0.720472189	13.52
GK223	Final	Yes	9213	P3	0.328169102	14.01
GK223	Final	Yes	9213	P3	1.365477401	12.5
GK223	Final	Yes	9214	P4	0.296786449	13.41
GK223	Final	Yes	9214	P4	0.152015328	9.4
GK223	Final	Yes	9214	P4	0.323184216	13.45
GK223	Final	Yes	9214	P4	0.929455574	13.62
GK223	Final	Yes	9214	P4	0.2	13.8
GK223	Final	Yes	9214	P4	0.714867424	12.49
GK223	Final	Yes	9215	P5	0.316763922	13.08
GK223	Final	Yes	9215	P5	0.851339923	10.64
GK223	Final	Yes	9215	P5	0.208652668	13.28
GK223	Final	Yes	9215	P5	0.724779664	14.93
GK223	Final	Yes	9215	P5	0.698081145	11.8
GK223	Final	Yes	9215	P5	1.516240541	12.8
GK223	Final	Yes	9215	P5	0.36571582	13.7
GK223	Final	Yes	9215	P5	0.308470919	13.57
GK223	Final	Yes	9215	P5	0.631385036	13
GK223	Final	Yes	9216	P6	0.339884728	13.9
GK223	Final	Yes	9216	P6	2.480731956	15.1
GK223	Final	Yes	9216	P6	0.73128921	14.6
GK223	Final	Yes	9216	P6	1.673672196	13.8
GK223	Final	Yes	9216	P6	0.81247559	12.3
GK223	Final	Yes	9216	P6	0.467660653	11.87
GK223	Final	Yes	9216	P6	1.184611079	13.34
GK223	Final	Yes	9216	P6	1.605385785	14.9
GK223	Final	Yes	9216	P6	1.307660486	13.7
GK223	Final	Yes	9217	P7	0.213298988	14.2
GK223	Final	Yes	9217	P7	2.344460626	12.3
GK223	Final	Yes	9217	P7	1.36079512	10.15
GK223	Final	Yes	9217	P7	1.673672196	9
GK223	Final	Yes	9217	P7	0.315552407	7.67
GK223	Final	Yes	9217	P7	1.138088696	13.57
GK223	Final	Yes	9217	P7	1.403303408	13.7
GK223	Final	Yes	9218	P8	0.291357083	12.1
GK223	Final	Yes	9218	P8	0.708305662	13.93
GK223	Final	Yes	9218	P8	0.693654457	15.19
GK223	Final	Yes	9218	P8	0.507804845	14.07
GK223	Final	Yes	9218	P8	1.055113064	12.2
GK223	Final	Yes	9218	P8	0.827500443	15.03
GK223	Final	Yes	9218	P8	1.20630185	12.3
GK223	Final	Yes	9218	P8	0.423853719	13.8
GK223	Final	Yes	9218	P8	0.600083162	13.71
GK223	Final	Yes	9218	P8	0.874485272	13.6
GK2334	Final	Yes	9231	P1	1.379729661	6.46
GK2334	Final	Yes	9231	P1	1.784962932	4.49
GK2334	Final	Yes	9231	P1	8.850985286	11.7
GK2334	Final	Yes	9231	P1	6.593340033	7.8
GK2334	Final	Yes	9231	P1	0.708305662	2.76
GK2334	Final	Yes	9231	P1	2.303715748	4.64
GK2334	Final	Yes	9231	P1	1.466970666	2.37
GK2334	Final	Yes	9231	P1	1.903653939	8.09
GK2334	Final	Yes	9231	P1	1.307660486	3.1
GK2334	Final	Yes	9231	P1	0.742268636	4.7
GK2334	Final	Yes	9232	P2	4.781390022	11.15
GK2334	Final	Yes	9232	P2	1.25479475	10.2
GK2334	Final	Yes	9232	P2	3.779288131	11.51
GK2334	Final	Yes	9232	P2	3.972987024	7.85
GK2334	Final	Yes	9232	P2	1.277512036	4.6
GK2334	Final	Yes	9232	P2	6.664783964	11.8
GK2334	Final	Yes	9232	P2	0.803321255	8.46
GK2334	Final	Yes	9232	P2	0.601967695	9.52
GK2334	Final	Yes	9233	P3	2.054457243	11.02
GK2334	Final	Yes	9233	P3	1.2055208	6.2
GK2334	Final	Yes	9233	P3	1.426446374	10.63
GK2334	Final	Yes	9233	P3	4.521519197	10.33
GK2334	Final	Yes	9233	P3	0.2	5.21
GK2334	Final	Yes	9234	P4	3.265491312	5.9
GK2334	Final	Yes	9234	P4	1.113263577	6.7
GK2334	Final	Yes	9234	P4	2.650835884	9
GK2334	Final	Yes	9234	P4	1.944201081	7.06
GK2334	Final	Yes	9234	P4	2.554290104	8.05
GK2334	Final	Yes	9234	P4	2.440464544	12
GK2334	Final	Yes	9234	P4	4.296926188	9.6
GK2334	Final	Yes	9234	P4	1.441489757	10.27
GK2334	Final	Yes	9234	P4	2.236067977	8.7
GK2334	Final	Yes	9234	P4	3.156925178	8.9
GK2334	Final	Yes	9235	P5	2.717744585	11
GK2334	Final	Yes	9235	P5	3.023722127	8.9
GK2334	Final	Yes	9235	P5	0.779003013	7.16
GK2334	Final	Yes	9235	P5	1.795440059	5
GK2334	Final	Yes	9235	P5	1.411819859	11.5
GK2334	Final	Yes	9235	P5	1.795440059	8.04
GK2334	Final	Yes	9235	P5	0.798259691	6.6
GK2334	Final	Yes	9235	P5	2.143339929	7
GK2334	Final	Yes	9235	P5	2.016994223	6.8
GK2334	Final	Yes	9235	P5	4.08882717	9.5
GK2334	Final	Yes	9236	P6	5.680020923	9.85
GK2334	Final	Yes	9236	P6	1.153373809	11.29
GK2334	Final	Yes	9236	P6	3.575619141	11.1
GK2334	Final	Yes	9236	P6	1.089496517	6.85
GK2334	Final	Yes	9236	P6	1.957426932	8.92
GK2334	Final	Yes	9236	P6	3.643071613	9.99
GK2334	Final	Yes	9236	P6	1.903653939	9.87
GK2334	Final	Yes	9236	P6	2.351407044	10.18
GK2334	Final	Yes	9236	P6	0.604744425	8.7
GK2334	Final	Yes	9236	P6	2.483533385	8.5
GK2334	Final	Yes	9237	P7	1.128295225	11.61
GK2334	Final	Yes	9237	P7	1.809319504	8.08
GK2334	Final	Yes	9237	P7	2.543329347	8.54
GK2334	Final	Yes	9237	P7	2.987442829	10.11
GK2334	Final	Yes	9237	P7	3.661722995	8.5
GK2334	Final	Yes	9237	P7	1.289328804	9.6
GK2334	Final	Yes	9237	P7	5.346797724	9.8
GK2334	Final	Yes	9237	P7	2.656896554	10.74
GK2334	Final	Yes	9237	P7	0.684756983	7.48
GK2334	Final	Yes	9238	P8	2.784832596	7.3
GK2334	Final	Yes	9238	P8	1.471474706	7.45
GK2334	Final	Yes	9238	P8	1.143529836	12.92
GK2334	Final	Yes	9238	P8	2.779363114	7.7
GK2334	Final	Yes	9238	P8	0.394373719	10.91
GK2334	Final	Yes	9238	P8	8.224298929	10.9
GK2334	Final	Yes	9238	P8	1.040811451	10.7
GK2334	Final	Yes	9238	P8	1.307660486	11.66
GK2397	Final	Yes	9251	P1	1.691774967	10
GK2397	Final	Yes	9251	P1	2.405782525	10.45
GK2397	Final	Yes	9251	P1	1.515140965	11.5
GK2397	Final	Yes	9251	P1	0.37398283	7.2
GK2397	Final	Yes	9251	P1	1.776773812	11.29
GK2397	Final	Yes	9251	P1	4.256699613	11.7
GK2397	Final	Yes	9251	P1	1.174618943	11.47
GK2397	Final	Yes	9251	P1	0.447213595	9.47
GK2397	Final	Yes	9251	P1	0.584803548	9.5
GK2397	Final	Yes	9251	P1	3.523871014	10.51
GK2397	Final	Yes	9252	P2	1.379729661	6.69
GK2397	Final	Yes	9252	P2	1.222844545	7.96
GK2397	Final	Yes	9252	P2	0.28440006	10.69
GK2397	Final	Yes	9252	P2	1.287769526	11
GK2397	Final	Yes	9252	P2	3.126826278	8.27
GK2397	Final	Yes	9252	P2	0.825637262	11
GK2397	Final	Yes	9252	P2	0.555401584	9.2
GK2397	Final	Yes	9252	P2	1.092110416	8.5
GK2397	Final	Yes	9252	P2	1.072481971	10.4
GK2397	Final	Yes	9252	P2	2.217053543	8.21
GK2397	Final	Yes	9253	P3	0.382952047	8.3
GK2397	Final	Yes	9253	P3	0.622195486	12.77
GK2397	Final	Yes	9253	P3	0.733808421	13.24
GK2397	Final	Yes	9253	P3	0.68800606	9.3
GK2397	Final	Yes	9253	P3	0.504588965	13.76
GK2397	Final	Yes	9253	P3	0.515452703	12.53
GK2397	Final	Yes	9253	P3	0.806870801	12.1
GK2397	Final	Yes	9253	P3	1.795440059	12.6
GK2397	Final	Yes	9253	P3	1.258498951	13.2
GK2397	Final	Yes	9253	P3	0.655615925	11.45
GK2397	Final	Yes	9254	P4	1.750330262	8.8
GK2397	Final	Yes	9254	P4	0.45518283	10.89
GK2397	Final	Yes	9254	P4	1	11.4
GK2397	Final	Yes	9254	P4	0.612731205	9.8
GK2397	Final	Yes	9254	P4	1.307660486	14.6
GK2397	Final	Yes	9254	P4	2.519187879	9
GK2397	Final	Yes	9254	P4	0.766771706	11.42
GK2397	Final	Yes	9254	P4	2.947072993	11.5
GK2397	Final	Yes	9254	P4	1.466970666	10.68
GK2397	Final	Yes	9254	P4	2.236067977	11.94
GK2397	Final	Yes	9255	P5	0.178280386	10
GK2397	Final	Yes	9255	P5	0.111393304	11.59
GK2397	Final	Yes	9255	P5	1.410644243	10.8
GK2397	Final	Yes	9255	P5	0.817765434	12.71
GK2397	Final	Yes	9255	P5	0.59501211	12.58
GK2397	Final	Yes	9255	P5	0.36571582	10.37
GK2397	Final	Yes	9255	P5	0.222652715	5.9
GK2397	Final	Yes	9255	P5	0.1403105	10.7
GK2397	Final	Yes	9255	P5	0.39902915	10
GK2397	Final	Yes	9255	P5	0.206745924	11.17
GK2397	Final	Yes	9256	P6	0.395137342	11.05
GK2397	Final	Yes	9256	P6	1.105823017	12.1
GK2397	Final	Yes	9256	P6	0.869400728	11.74
GK2397	Final	Yes	9256	P6	1.2746622	9.95
GK2397	Final	Yes	9256	P6	3.823622457	10.9
GK2397	Final	Yes	9256	P6	1.385744326	10.5
GK2397	Final	Yes	9256	P6	4.417769789	10.9
GK2397	Final	Yes	9256	P6	0.752752752	11.6
GK2397	Final	Yes	9256	P6	1.155718448	10
GK2397	Final	Yes	9256	P6	1.168778888	11.28
GK2397	Final	Yes	9257	P7	0.862494697	11.47
GK2397	Final	Yes	9257	P7	0.552693981	10.5
GK2397	Final	Yes	9257	P7	0.532708956	11.8
GK2397	Final	Yes	9257	P7	0.193123443	11.4
GK2397	Final	Yes	9257	P7	0.656049226	12.6
GK2397	Final	Yes	9257	P7	0.69309085	11.82
GK2397	Final	Yes	9257	P7	0.415665169	11.41
GK2397	Final	Yes	9257	P7	1.424169209	11.8
GK2397	Final	Yes	9257	P7	1.495348781	9.9
GK2397	Final	Yes	9257	P7	0.328169102	13.57
GK2397	Final	Yes	9258	P8	1.188200261	5.75
GK2397	Final	Yes	9258	P8	1.220386902	6.05
GK2397	Final	Yes	9258	P8	0.163553087	12.2
GK2397	Final	Yes	9258	P8	2.784832596	10.5
GK2397	Final	Yes	9258	P8	0.597488566	9.2
GK2397	Final	Yes	9258	P8	1.741745738	3.4
GK2397	Final	Yes	9258	P8	0.203778121	13.07
GK2397	Final	Yes	9258	P8	1.339940319	11.2
GK2397	Final	Yes	9258	P8	3.053300291	3.8
GK2397	Final	Yes	9258	P8	0.092627511	8.58
K223	Mock	No	NA	Mock	0	14.5
K223	Mock	No	NA	Mock	0	13.76
K223	Mock	No	NA	Mock	0	12.97
K223	Mock	No	NA	Mock	0	11.64
K223	Mock	No	NA	Mock	0	9.3
K223	Mock	No	NA	Mock	0	13.9
K223	Mock	No	NA	Mock	0	13.7
K223	Mock	No	NA	Mock	0	15.4
K223	Mock	No	NA	Mock	0	9.99
GK2334	Mock	No	NA	Mock	0	12.2
GK2334	Mock	No	NA	Mock	0	8.6
GK2334	Mock	No	NA	Mock	0	12.45
GK2334	Mock	No	NA	Mock	0	11
GK2334	Mock	No	NA	Mock	0	12
GK2334	Mock	No	NA	Mock	0	9.7
GK2334	Mock	No	NA	Mock	0	7.7
GK2334	Mock	No	NA	Mock	0	9.64
GK2334	Mock	No	NA	Mock	0	10.8
K2334	Mock	No	NA	Mock	0	8.9
K2341	Mock	No	NA	Mock	0	13.67
K2341	Mock	No	NA	Mock	0	12.34
K2341	Mock	No	NA	Mock	0	12.4
K2341	Mock	No	NA	Mock	0	11.6
K2341	Mock	No	NA	Mock	0	10.2
K2341	Mock	No	NA	Mock	0	8.8
K2341	Mock	No	NA	Mock	0	11.41
K2341	Mock	No	NA	Mock	0	12.23
K2341	Mock	No	NA	Mock	0	9.03
K2341	Mock	No	NA	Mock	0	11.4
K2397	Mock	No	NA	Mock	0	13.67
K2397	Mock	No	NA	Mock	0	10.6
K2397	Mock	No	NA	Mock	0	12.16
K2397	Mock	No	NA	Mock	0	12.92
K2397	Mock	No	NA	Mock	0	12.02
K2397	Mock	No	NA	Mock	0	15.3
K2397	Mock	No	NA	Mock	0	11.5
K2397	Mock	No	NA	Mock	0	12
K2397	Mock	No	NA	Mock	0	11.01
K2397	Mock	No	NA	Mock	0	14.7
K253	Mock	No	NA	Mock	0	17.3
K253	Mock	No	NA	Mock	0	15.3
K253	Mock	No	NA	Mock	0	15.2
K253	Mock	No	NA	Mock	0	14.7
K253	Mock	No	NA	Mock	0	14.4
K253	Mock	No	NA	Mock	0	13.1
K253	Mock	No	NA	Mock	0	16.94
K253	Mock	No	NA	Mock	0	16
K253	Mock	No	NA	Mock	0	17.9
K253	Mock	No	NA	Mock	0	15.67
GK223	Mock	No	NA	Mock	0	14.5
GK223	Mock	No	NA	Mock	0	13.76
GK223	Mock	No	NA	Mock	0	12.97
GK223	Mock	No	NA	Mock	0	11.64
GK223	Mock	No	NA	Mock	0	9.3
GK223	Mock	No	NA	Mock	0	13.9
GK223	Mock	No	NA	Mock	0	13.7
GK223	Mock	No	NA	Mock	0	15.4
GK223	Mock	No	NA	Mock	0	9.99
GK2397	Mock	No	NA	Mock	0	13.67
GK2397	Mock	No	NA	Mock	0	10.6
GK2397	Mock	No	NA	Mock	0	12.16
GK2397	Mock	No	NA	Mock	0	12.92
GK2397	Mock	No	NA	Mock	0	12.02
GK2397	Mock	No	NA	Mock	0	15.3
GK2397	Mock	No	NA	Mock	0	11.5
GK2397	Mock	No	NA	Mock	0	12
GK2397	Mock	No	NA	Mock	0	11.01
GK2397	Mock	No	NA	Mock	0	14.7

## Sheet: Read_me_Data_3
Header	Description	Calculation
Lignee	Pepper DH line
Traitement	PVY initial variant (K or GK) - pepper DH line combination
VAi	Within-plant replicative fitness of initial PVY variants K or GK	Relative concentration based on quantitative ELISA
VAf	Within-plant replicative fitness of final PVY populations	Relative concentration based on quantitative ELISA
DeltaVA	Difference in within-plant replicative fitness between final populations and initial variants	VAf - VAi
Neinoc	Number of PVY-GFP foci in inoculated leaf
mu	Parameter of PVY-GFP colonization of inoculated leaves	Ajustment to logistic curve
s	Parameter of PVY-GFP colonization of inoculated leaves	Ajustment to logistic curve
k	Parameter of PVY-GFP colonization of inoculated leaves	Ajustment to logistic curve
VIRi	Virulence of initial PVY variants	(Pm - Pi)/Pm, where Pm and Pi are the weight of mock-inoculated plants and of plants infected with initial PVY variants, respectively
VIRf	Virulence of final PVY populations	(Pm - Pf)/Pm, where Pm and Pf are the weight of mock-inoculated plants and of plants infected with final PVY populations, respectively
DeltaVIR	Difference in virulence between final populations and initial variants	VIRf - VIRi
TOLf_BM1	Plant range tolerance to a PVY final population	Slope of regression Fw ~ VAf (Fw = plant fresh weight) for a given final PVY population, with mock-inoculated plants
TOLi_BM1	Plant range tolerance to a PVY initial variant	Slope of regression Fw ~ VAi (Fw = plant fresh weight) for a given initial PVY variant, with mock-inoculated plants
DeltaTOL_BM1	Difference in range tolerance	TOLf_BM1 - TOLi_BM1
TOLf_BM2	Plant range tolerance to a PVY final population	Slope of regression estimated with the full linear model Fw ~ VA : Type (common intercept for initial and final virus) (Fw = plant fresh weight; VA: PVY within-plant replicative fitness). Regression slopes were estimated jointly for a given final PVY population and the corresponding initial variant, including mock-inoculated plants.
TOLi_BM2	Plant range tolerance to a PVY initial variant	Slope of regression estimated with the full linear model Fw ~ VA : Type (common intercept for initial and final virus) (Fw = plant fresh weight; VA: PVY within-plant replicative fitness). Regression slopes were estimated jointly for a given final PVY population and the corresponding initial variant, including mock-inoculated plants. For the initial PVY variant, it was averaged among all 8 full mo…
DeltaTOL_BM2	Difference in range tolerance	TOLf_BM2 - TOLi_BM2

## Sheet: Data_3
Lignee	Traitement	VAi	VAf	DeltaVA	Neinoc	mu	s	k	VIRi	VIRf	DeltaVIR	TOLf_BM1	TOLi_BM1	DeltaTOL_BM1	TOLf_BM2	TOLi_BM2	DeltaTOL_BM2
HD223	GK_HD223	0.508645	0.777017	0.268372	14.4375	15.407	0.0792527	0.716398	-0.021595	-0.120875	-0.0992803	0.0972183	-0.13472	0.231938	0.108424	-0.280799	0.389223
HD223	GK_HD223	0.508645	1.24866	0.740012	14.4375	15.407	0.0792527	0.716398	-0.021595	-0.0435655	-0.0219705	-0.318045	-0.13472	-0.183326	-0.338158	-0.280799	-0.057359
HD223	GK_HD223	0.508645	0.571901	0.0632555	14.4375	15.407	0.0792527	0.716398	-0.021595	-0.0361019	-0.014507	-0.465724	-0.13472	-0.331004	-0.553391	-0.280799	-0.272592
HD223	GK_HD223	0.508645	0.436051	-0.0725939	14.4375	15.407	0.0792527	0.716398	-0.021595	0.00785863	0.0294536	0.623104	-0.13472	0.757824	0.242844	-0.280799	0.523643
HD223	GK_HD223	0.508645	0.624603	0.115958	14.4375	15.407	0.0792527	0.716398	-0.021595	-0.0142411	0.0073539	-0.196117	-0.13472	-0.0613973	-0.365487	-0.280799	-0.0846884
HD223	GK_HD223	0.508645	1.17815	0.669507	14.4375	15.407	0.0792527	0.716398	-0.021595	-0.0725078	-0.0509129	0.860599	-0.13472	0.995319	0.727258	-0.280799	1.00806
HD223	GK_HD223	0.508645	1.20702	0.698379	14.4375	15.407	0.0792527	0.716398	-0.021595	0.100246	0.121841	-0.608987	-0.13472	-0.474267	-0.773553	-0.280799	-0.492754
HD223	GK_HD223	0.508645	0.718846	0.210201	14.4375	15.407	0.0792527	0.716398	-0.021595	-0.062322	-0.040727	0.693107	-0.13472	0.827827	0.503242	-0.280799	0.784041
HD223	K_HD223	0.652276	0.348907	-0.303369	14.4375	15.407	0.0792527	0.716398	-0.052058	-0.0269191	0.0251389	-1.32746	1.39864	-2.7261	-0.942152	1.35979	-2.30194
HD223	K_HD223	0.652276	0.971212	0.318936	14.4375	15.407	0.0792527	0.716398	-0.052058	-0.0481764	0.00388156	0.172874	1.39864	-1.22577	0.357948	1.35979	-1.00184
HD223	K_HD223	0.652276	1.32918	0.676902	14.4375	15.407	0.0792527	0.716398	-0.052058	0.00473255	0.0567906	0.0547099	1.39864	-1.34393	-0.00301023	1.35979	-1.3628
HD223	K_HD223	0.652276	1.79136	1.13908	14.4375	15.407	0.0792527	0.716398	-0.052058	-0.140891	-0.0888329	0.79465	1.39864	-0.603991	0.883513	1.35979	-0.476275
HD223	K_HD223	0.652276	1.24737	0.595089	14.4375	15.407	0.0792527	0.716398	-0.052058	0.0531435	0.105201	-0.29455	1.39864	-1.69319	-0.248849	1.35979	-1.60864
HD223	K_HD223	0.652276	1.74579	1.09351	14.4375	15.407	0.0792527	0.716398	-0.052058	0.0182529	0.0703109	0.160473	1.39864	-1.23817	0.178758	1.35979	-1.18103
HD223	K_HD223	0.652276	1.35031	0.698039	14.4375	15.407	0.0792527	0.716398	-0.052058	-0.0601337	-0.00807572	0.579774	1.39864	-0.818866	0.652095	1.35979	-0.707694
HD223	K_HD223	0.652276	0.794774	0.142499	14.4375	15.407	0.0792527	0.716398	-0.052058	-0.0330931	0.0189649	1.07585	1.39864	-0.322795	1.13646	1.35979	-0.223329
HD2334	GK_HD2334	2.11478	2.70416	0.589376	0.125	24.0052	0.0686779	0.954443	0.299867	0.45519	0.155323	-0.039736	-0.969136	0.9294	-0.0345742	-0.852103	0.817529
HD2334	GK_HD2334	2.11478	2.89201	0.777222	0.125	24.0052	0.0686779	0.954443	0.299867	0.0886251	-0.211242	0.124666	-0.969136	1.0938	0.206249	-0.852103	1.05835
HD2334	GK_HD2334	2.11478	1.88159	-0.233195	0.125	24.0052	0.0686779	0.954443	0.299867	0.157394	-0.142473	0.0546278	-0.969136	1.02376	0.180547	-0.852103	1.03265
HD2334	GK_HD2334	2.11478	2.51	0.395212	0.125	24.0052	0.0686779	0.954443	0.299867	0.16322	-0.136648	-0.501221	-0.969136	0.467915	-0.332546	-0.852103	0.519557
HD2334	GK_HD2334	2.11478	2.05706	-0.0577247	0.125	24.0052	0.0686779	0.954443	0.299867	0.208661	-0.0912063	-0.4892	-0.969136	0.479937	-0.337859	-0.852103	0.514245
HD2334	GK_HD2334	2.11478	2.44423	0.329451	0.125	24.0052	0.0686779	0.954443	0.299867	0.0751529	-0.224714	-0.0633491	-0.969136	0.905787	0.0617142	-0.852103	0.913818
HD2334	GK_HD2334	2.11478	2.45643	0.341648	0.125	24.0052	0.0686779	0.954443	0.299867	0.0888004	-0.211067	-0.196289	-0.969136	0.772848	-0.0583655	-0.852103	0.793738
HD2334	GK_HD2334	2.11478	2.39329	0.278509	0.125	24.0052	0.0686779	0.954443	0.299867	0.034615	-0.265252	-0.0918801	-0.969136	0.877256	-0.0015335	-0.852103	0.85057
HD2341	K_HD2341	1.09851	0.746653	-0.351855	4.25	17.7419	0.0922708	0.824436	0.151486	0.130881	-0.0206049	-0.553864	0.133263	-0.687127	0.165341	0.26367	-0.0983289
HD2341	K_HD2341	1.09851	2.02614	0.927636	4.25	17.7419	0.0922708	0.824436	0.151486	0.0317695	-0.119716	0.0490707	0.133263	-0.0841924	0.296019	0.26367	0.032349
HD2341	K_HD2341	1.09851	1.66601	0.567498	4.25	17.7419	0.0922708	0.824436	0.151486	0.0772904	-0.0741953	-0.33518	0.133263	-0.468443	0.0130253	0.26367	-0.250645
HD2341	K_HD2341	1.09851	1.24798	0.149469	4.25	17.7419	0.0922708	0.824436	0.151486	0.0928546	-0.0586311	-0.254626	0.133263	-0.387889	0.184843	0.26367	-0.0788265
HD2341	K_HD2341	1.09851	1.30039	0.201887	4.25	17.7419	0.0922708	0.824436	0.151486	0.123364	-0.0281217	-0.999329	0.133263	-1.13259	-0.5577	0.26367	-0.82137
HD2341	K_HD2341	1.09851	0.975705	-0.122803	4.25	17.7419	0.0922708	0.824436	0.151486	0.241245	0.0897595	-0.000960832	0.133263	-0.134224	0.223154	0.26367	-0.0405158
HD2341	K_HD2341	1.09851	1.33043	0.231924	4.25	17.7419	0.0922708	0.824436	0.151486	0.077821	-0.0736647	-0.194728	0.133263	-0.327991	0.211703	0.26367	-0.0519671
HD2341	K_HD2341	1.09851	1.63059	0.532081	4.25	17.7419	0.0922708	0.824436	0.151486	0.056774	-0.0947117	0.0785174	0.133263	-0.0547457	0.45679	0.26367	0.19312
HD2397	GK_HD2397	1.13146	1.77507	0.643605	17.8667	12.3724	0.154278	0.919755	0.110462	0.181045	0.0705831	-0.351596	-0.798971	0.447375	-0.341302	-0.624333	0.283031
HD2397	GK_HD2397	1.13146	1.30643	0.174965	17.8667	12.3724	0.154278	0.919755	0.110462	0.269781	0.159318	-1.87359	-0.798971	-1.07462	-1.79781	-0.624333	-1.17347
HD2397	GK_HD2397	1.13146	0.796343	-0.335118	17.8667	12.3724	0.154278	0.919755	0.110462	0.0526692	-0.0577931	-0.0960234	-0.798971	0.702948	0.0995541	-0.624333	0.723887
HD2397	GK_HD2397	1.13146	1.5062	0.374737	17.8667	12.3724	0.154278	0.919755	0.110462	0.125914	0.0154512	-0.737752	-0.798971	0.0612193	-0.628806	-0.624333	-0.00447316
HD2397	GK_HD2397	1.13146	0.444755	-0.686706	17.8667	12.3724	0.154278	0.919755	0.110462	0.159358	0.0488958	-0.982643	-0.798971	-0.183672	-0.934449	-0.624333	-0.310116
HD2397	GK_HD2397	1.13146	1.63494	0.50348	17.8667	12.3724	0.154278	0.919755	0.110462	0.125993	0.0155307	-0.482858	-0.798971	0.316113	-0.426814	-0.624333	0.19752
HD2397	GK_HD2397	1.13146	0.715351	-0.41611	17.8667	12.3724	0.154278	0.919755	0.110462	0.0763425	-0.0341198	-1.21006	-0.798971	-0.41109	-0.932741	-0.624333	-0.308408
HD2397	GK_HD2397	1.13146	1.23859	0.107124	17.8667	12.3724	0.154278	0.919755	0.110462	0.334684	0.224221	-2.44052	-0.798971	-1.64155	-2.39566	-0.624333	-1.77133
HD2397	K_HD2397	1.22308	1.46074	0.237662	17.8667	12.3724	0.154278	0.919755	0.150569	0.330235	0.179666	-1.82483	-0.998419	-0.826416	-1.7631	-0.737257	-1.02584
HD2397	K_HD2397	1.22308	1.46813	0.245052	17.8667	12.3724	0.154278	0.919755	0.150569	0.0942961	-0.0562733	-0.266392	-0.998419	0.732027	-0.15904	-0.737257	0.578217
HD2397	K_HD2397	1.22308	0.777016	-0.446066	17.8667	12.3724	0.154278	0.919755	0.150569	0.296773	0.146203	-0.93263	-0.998419	0.0657892	-0.974915	-0.737257	-0.237658
HD2397	K_HD2397	1.22308	1.11091	-0.112171	17.8667	12.3724	0.154278	0.919755	0.150569	0.146012	-0.00455739	-0.63704	-0.998419	0.361379	-0.525356	-0.737257	0.211901
HD2397	K_HD2397	1.22308	0.901049	-0.322032	17.8667	12.3724	0.154278	0.919755	0.150569	0.051001	-0.0995685	0.0107919	-0.998419	1.00921	0.200618	-0.737257	0.937875
HD2397	K_HD2397	1.22308	1.24774	0.0246577	17.8667	12.3724	0.154278	0.919755	0.150569	0.136638	-0.0139314	-0.173789	-0.998419	0.82463	-0.081049	-0.737257	0.656208
HD2397	K_HD2397	1.22308	1.20129	-0.0217969	17.8667	12.3724	0.154278	0.919755	0.150569	0.495816	0.345247	-2.98231	-0.998419	-1.98389	-2.98362	-0.737257	-2.24637
HD2397	K_HD2397	1.22308	1.01627	-0.206809	17.8667	12.3724	0.154278	0.919755	0.150569	0.388624	0.238055	-3.9912	-0.998419	-2.99278	-3.74271	-0.737257	-3.00546
HD253	K_HD253	2.21284	2.61638	0.403533	8.5	14.6809	0.112971	0.767829	0.119673	0.0556514	-0.0640215	-0.139595	-0.640489	0.500893	-0.0822554	-0.50462	0.422365
HD253	K_HD253	2.21284	2.61889	0.406051	8.5	14.6809	0.112971	0.767829	0.119673	0.172321	0.0526484	-0.544362	-0.640489	0.0961267	-0.507741	-0.50462	-0.00312107
HD253	K_HD253	2.21284	2.16579	-0.0470553	8.5	14.6809	0.112971	0.767829	0.119673	0.0896428	-0.03003	-0.100737	-0.640489	0.539751	-0.0626457	-0.50462	0.441974
HD253	K_HD253	2.21284	2.09887	-0.113972	8.5	14.6809	0.112971	0.767829	0.119673	0.115264	-0.00440866	-0.509484	-0.640489	0.131005	-0.462973	-0.50462	0.0416473
HD253	K_HD253	2.21284	2.02616	-0.186686	8.5	14.6809	0.112971	0.767829	0.119673	0.0585266	-0.0611463	-0.681633	-0.640489	-0.0411443	-0.605373	-0.50462	-0.100753
HD253	K_HD253	2.21284	4.00199	1.78915	8.5	14.6809	0.112971	0.767829	0.119673	0.195834	0.0761613	-0.192702	-0.640489	0.447786	-0.180939	-0.50462	0.323681
HD253	K_HD253	2.21284	2.25696	0.0441133	8.5	14.6809	0.112971	0.767829	0.119673	0.059911	-0.0597619	-0.454787	-0.640489	0.185701	-0.37223	-0.50462	0.13239
HD253	K_HD253	2.21284	2.3693	0.156461	8.5	14.6809	0.112971	0.767829	0.119673	0.168552	0.0488787	-0.554884	-0.640489	0.085605	-0.523604	-0.50462	-0.0189839

## Sheet: Read_me_Data_4
Header	Description
Combination	PVY initial variant (K or GK) - pepper DH line combination
Type	Type of PVY population: initial variant (Ancestrale) or final population (Evoluee)
Virus	Initial variant (A) or final population (8 independent replicas, L1 to L8) of PVY
Tolerance_method1	Regression slope for a given PVY population or variant, without mock-inoculated plants
Tolerance_method2	Regression slope for a given PVY population or variant, with mock-inoculated plants
Tolerance_method3	Regression slope estimated jointly for a given final PVY population and the corresponding initial variant ("Full linear model", without mock-inoculated plants. For the initial PVY variant, it was averaged among all 8 full models corresponding to the 8 final populations.
Tolerance_method4	Regression slope estimated jointly for a given final PVY population and the corresponding initial variant ("Full linear model", with mock-inoculated plants. For the initial PVY variant, it was averaged among all 8 full models corresponding to the 8 final populations.

## Sheet: Data_4
Combination	Type	Virus	Tolerance_method1	Tolerance_method2	Tolerance_method3	Tolerance_method4
K223	Ancestrale	A	1.65769	1.39864	0.31383	1.35979
K223	Evoluee	L1	-2.6462	-1.32746	0.933732	-0.942152
K223	Evoluee	L2	-0.673136	0.172874	1.20758	0.357948
K223	Evoluee	L3	0.476017	0.0547099	1.48523	-0.00301023
K223	Evoluee	L4	0.357549	0.79465	1.35371	0.883513
K223	Evoluee	L5	-0.0417081	-0.29455	1.73155	-0.248849
K223	Evoluee	L6	0.454266	0.160473	1.88075	0.178758
K223	Evoluee	L7	0.591856	0.579774	1.52928	0.652095
K223	Evoluee	L8	1.86824	1.07585	1.85377	1.13646
GK223	Ancestrale	A	-0.793401	-0.13472	-0.415895	-0.280799
GK223	Evoluee	L1	-1.37674	0.0972183	-2.03966	0.108424
GK223	Evoluee	L2	-0.807902	-0.318045	-1.42354	-0.338158
GK223	Evoluee	L3	-1.37779	-0.465724	-1.15326	-0.553391
GK223	Evoluee	L4	1.81639	0.623104	-0.130068	0.242844
GK223	Evoluee	L5	-0.856646	-0.196117	-0.812688	-0.365487
GK223	Evoluee	L6	0.984614	0.860599	-0.372842	0.727258
GK223	Evoluee	L7	0.165484	-0.608987	0.0945347	-0.773553
GK223	Evoluee	L8	-0.730075	0.693107	-0.995698	0.503242
K253	Ancestrale	A	0.0865669	-0.640489	0.0232885	-0.50462
K253	Evoluee	L1	0.409312	-0.139595	0.0600165	-0.0822554
K253	Evoluee	L2	0.167582	-0.544362	0.371584	-0.507741
K253	Evoluee	L3	0.432477	-0.100737	0.166292	-0.0626457
K253	Evoluee	L4	-0.149529	-0.509484	-0.0782935	-0.462973
K253	Evoluee	L5	-1.02013	-0.681633	-0.767737	-0.605373
K253	Evoluee	L6	0.277683	-0.192702	0.716181	-0.180939
K253	Evoluee	L7	-0.605242	-0.454787	-0.374631	-0.37223
K253	Evoluee	L8	-0.0703651	-0.554884	0.206781	-0.523604
GK2334	Ancestrale	A	-0.426387	-0.969136	0.396759	-0.852103
GK2334	Evoluee	L1	0.87612	-0.039736	0.497709	-0.0345742
GK2334	Evoluee	L2	0.596944	0.124666	-0.362543	0.206249
GK2334	Evoluee	L3	1.08517	0.0546278	-0.263315	0.180547
GK2334	Evoluee	L4	0.188398	-0.501221	-0.428825	-0.332546
GK2334	Evoluee	L5	0.777369	-0.4892	-0.257863	-0.337859
GK2334	Evoluee	L6	0.303755	-0.0633491	-0.517476	0.0617142
GK2334	Evoluee	L7	0.102822	-0.196289	-0.549571	-0.0583655
GK2334	Evoluee	L8	-0.0586436	-0.0918801	-0.764927	-0.0015335
K2341	Ancestrale	A1	2.62092	0.133263	1.37719	0.26367
K2341	Evoluee	L1	1.86711	-0.553864	2.06901	0.165341
K2341	Evoluee	L2	0.314684	0.0490707	1.39219	0.296019
K2341	Evoluee	L3	-0.0242411	-0.33518	1.3978	0.0130253
K2341	Evoluee	L4	0.687072	-0.254626	1.73943	0.184843
K2341	Evoluee	L5	-0.889716	-0.999329	1.15086	-0.5577
K2341	Evoluee	L6	1.2619	-0.000960832	2.33111	0.223154
K2341	Evoluee	L7	0.500794	-0.194728	1.59187	0.211703
K2341	Evoluee	L8	1.19282	0.0785174	2.06544	0.45679
K2397	Ancestrale	A	-0.526	-0.998419	-0.554913	-0.737257
K2397	Evoluee	L1	-0.967654	-1.82483	-0.172595	-1.7631
K2397	Evoluee	L2	0.22323	-0.266392	-0.465459	-0.15904
K2397	Evoluee	L3	2.77078	-0.93263	0.473159	-0.974915
K2397	Evoluee	L4	0.242062	-0.63704	-0.325607	-0.525356
K2397	Evoluee	L5	0.66511	0.0107919	-0.528471	0.200618
K2397	Evoluee	L6	1.71301	-0.173789	-0.0590183	-0.081049
K2397	Evoluee	L7	-0.134436	-2.98231	0.385916	-2.98362
K2397	Evoluee	L8	0.105742	-3.9912	-0.212817	-3.74271
GK2397	Ancestrale	A	-0.415387	-0.798971	-0.439971	-0.624333
GK2397	Evoluee	L1	0.615172	-0.351596	0.174614	-0.341302
GK2397	Evoluee	L2	-0.857481	-1.87359	-0.131085	-1.79781
GK2397	Evoluee	L3	1.35221	-0.0960234	-0.272271	0.0995541
GK2397	Evoluee	L4	-0.18381	-0.737752	-0.343304	-0.628806
GK2397	Evoluee	L5	1.36877	-0.982643	0.0649915	-0.934449
GK2397	Evoluee	L6	-0.0847093	-0.482858	-0.276031	-0.426814
GK2397	Evoluee	L7	-1.01041	-1.21006	-0.553732	-0.932741
GK2397	Evoluee	L8	-1.69608	-2.44052	-0.0941441	-2.39566

## Sheet: Read_me_Data_5
Header	Description
N	An identifier for each plant inoculated with a final PVY population and measured
Plaque	Number of the plate used for quantitative ELISA (NA for mock-inoculated plants)
idEch	Number of the sample on ELISA plate
Souche	Initial PVY variant (K or GK) (NA for mock-inoculated plants)
Lignee	Pepper DH line
Traitement	PVY initial variant (K or GK or Mock-inoculated) - pepper DH line combination
Tempo	Type of PVY population: initial variant (Ancestrale) or final population (Evoluee) (NA for mock-inoculated plants)
id_lignage	PVY variant or population code (NA if mock-inoculated plant)
Rep	Number of the plant replicate
Dil1	ELISA absorbance value (dilution 1)
Dil2	ELISA absorbance value (dilution 2)
Dil3	ELISA absorbance value (dilution 3)
Dil4	ELISA absorbance value (dilution 4)
relConc	Relative PVY load in the plant (quantitative ELISA) = Wf
Poids	Plant fresh weight (in grams) = Fwinf
Poids_mock	Mean fresh weight of mock-inoculated plants of the same pepper line = mean (Fwmock)
Vir_sous	Vir_sous = Poids_mock - Poids
Vir_div	Vir_div = Vir_sous / Poids_mock
Delta_Conc	relConc - mean(relative PVY load of corresponding initial PVY variant in the same pepper DH line) = Wf - Wi
Ratio_Conc	relConc / mean(relative PVY load of corresponding initial PVY variant in the same pepper DH line) = Wf / Wi
VIRf	= (Poids_mock - Poids) / Poids_mock
VIRi	Same formula as for VIRf, with Poids corresponding to the mean fresh of plants of the same pepper line infected by the corresponding initial PVY variant
Delta_Vir	= VIRf - VIRi
Ratio_Vir	= VIRf / VIRi

## Sheet: Data_5
N	Plaque	idEch	Souche	Lignee	Traitement	Tempo	id_lignage	Rep	Dil1	Dil2	Dil3	Dil4	relConc	Poids	Poids_mock	Vir_sous	Vir_div	Delta_Conc	Ratio_Conc	VIRf	VIRi	Delta_Vir	Ratio_Vir
646	8	2	GK	HD2397	GK_HD2397	Evoluee	9258	P1	1.4	0.58	0.39	0.2	1.1882	5.75	12.588	6.838	0.543216	0.0567394	1.05015	0.543216	0.110462	0.432753	4.91766
647	19	5	GK	HD2397	GK_HD2397	Evoluee	9258	P9	0.47	0.24	0.14	0.11	0.0926275	8.58	12.588	4.008	0.318398	-1.03883	0.0818654	0.318398	0.110462	0.207936	2.88242
648	23	6	GK	HD2397	GK_HD2397	Evoluee	9258	P10	0.63	0.42	0.21	0.13	1.22039	6.05	12.588	6.538	0.519384	0.088926	1.07859	0.519384	0.110462	0.408921	4.70191
649	31	1	GK	HD2397	GK_HD2397	Evoluee	9258	P6	0.57	0.3	0.14	0.1	0.203778	13.07	12.588	-0.482	-0.0382904	-0.927683	0.180102	-0.0382904	0.110462	-0.148753	-0.346638
650	34	7	GK	HD2397	GK_HD2397	Evoluee	9258	P3	0.76	0.54	0.3	0.18	2.78483	10.5	12.588	2.088	0.165872	1.65337	2.46127	0.165872	0.110462	0.0554099	1.50162
651	37	12	GK	HD2397	GK_HD2397	Evoluee	9258	P8	1.1	0.4	0.21	0.12	3.0533	3.8	12.588	8.788	0.698125	1.92184	2.69855	0.698125	0.110462	0.587663	6.32003
652	38	3	GK	HD2397	GK_HD2397	Evoluee	9258	P7	0.88	0.52	0.33	0.14	1.33994	11.2	12.588	1.388	0.110264	0.208479	1.18426	0.110264	0.110462	-0.000198602	0.998202
653	49	1	GK	HD2397	GK_HD2397	Evoluee	9258	P2	0.49	0.29	0.17	0.13	0.163553	12.2	12.588	0.388	0.030823	-0.967908	0.14455	0.030823	0.110462	-0.0796393	0.279036
654	49	3	GK	HD2397	GK_HD2397	Evoluee	9258	P5	1.01	0.52	0.25	0.16	1.74175	3.4	12.588	9.188	0.729901	0.610285	1.53938	0.729901	0.110462	0.619439	6.6077
655	56	9	GK	HD2397	GK_HD2397	Evoluee	9258	P4	0.71	0.44	0.21	0.13	0.597489	9.2	12.588	3.388	0.269145	-0.533972	0.528068	0.269145	0.110462	0.158683	2.43653
636	7	10	GK	HD2397	GK_HD2397	Evoluee	9257	P6	0.42	0.27	0.16	0.11	0.415665	11.41	12.588	1.178	0.0935812	-0.715796	0.36737	0.0935812	0.110462	-0.0168812	0.847177
637	15	5	GK	HD2397	GK_HD2397	Evoluee	9257	P9	0.56	0.3	0.16	0.12	0.328169	13.57	12.588	-0.982	-0.0780108	-0.803292	0.29004	-0.0780108	0.110462	-0.188473	-0.706221
638	18	12	GK	HD2397	GK_HD2397	Evoluee	9257	P2	0.44	0.42	0.19	0.12	0.532709	11.8	12.588	0.788	0.0625993	-0.598752	0.470815	0.0625993	0.110462	-0.047863	0.566703
639	22	10	GK	HD2397	GK_HD2397	Evoluee	9257	P5	0.46	0.43	0.28	0.15	0.693091	11.82	12.588	0.768	0.0610105	-0.43837	0.612563	0.0610105	0.110462	-0.0494519	0.552319
640	30	8	GK	HD2397	GK_HD2397	Evoluee	9257	P1	0.84	0.56	0.29	0.13	0.862495	11.47	12.588	1.118	0.0888147	-0.268966	0.762284	0.0888147	0.110462	-0.0216476	0.804027
641	41	3	GK	HD2397	GK_HD2397	Evoluee	9257	P3	0.58	0.35	0.19	0.11	0.193123	11.4	12.588	1.188	0.0943756	-0.938337	0.170685	0.0943756	0.110462	-0.0160867	0.854369
642	41	4	GK	HD2397	GK_HD2397	Evoluee	9257	P7	0.77	0.48	0.26	0.14	1.42417	11.8	12.588	0.788	0.0625993	0.292708	1.2587	0.0625993	0.110462	-0.047863	0.566703
643	44	9	GK	HD2397	GK_HD2397	Evoluee	9257	P8	1.04	0.59	0.3	0.14	1.49535	9.9	12.588	2.688	0.213537	0.363888	1.32161	0.213537	0.110462	0.103074	1.93312
644	48	9	GK	HD2397	GK_HD2397	Evoluee	9257	P4	0.66	0.5	0.29	0.17	0.656049	12.6	12.588	-0.012	-0.000953289	-0.475412	0.579825	-0.000953289	0.110462	-0.111416	-0.00862999
645	48	10	GK	HD2397	GK_HD2397	Evoluee	9257	P10	0.63	0.45	0.26	0.16	0.552694	10.5	12.588	2.088	0.165872	-0.578767	0.488478	0.165872	0.110462	0.0554099	1.50162
626	3	7	GK	HD2397	GK_HD2397	Evoluee	9256	P3	1.41	0.66	0.44	0.19	1.27466	9.95	12.588	2.638	0.209565	0.143201	1.12656	0.209565	0.110462	0.0991023	1.89716
627	15	1	GK	HD2397	GK_HD2397	Evoluee	9256	P1	0.64	0.39	0.2	0.12	0.395137	11.05	12.588	1.538	0.12218	-0.736324	0.349228	0.12218	0.110462	0.0117175	1.10608
628	18	9	GK	HD2397	GK_HD2397	Evoluee	9256	P2	0.76	0.49	0.26	0.13	0.869401	11.74	12.588	0.848	0.0673657	-0.26206	0.768388	0.0673657	0.110462	-0.0430966	0.609853
629	22	7	GK	HD2397	GK_HD2397	Evoluee	9256	P9	0.94	0.68	0.47	0.25	1.16878	11.28	12.588	1.308	0.103908	0.037318	1.03298	0.103908	0.110462	-0.00655386	0.940669
630	29	10	GK	HD2397	GK_HD2397	Evoluee	9256	P8	1.07	0.6	0.33	0.14	1.15572	10	12.588	2.588	0.205593	0.0242576	1.02144	0.205593	0.110462	0.0951303	1.8612
631	33	7	GK	HD2397	GK_HD2397	Evoluee	9256	P5	0.92	0.58	0.32	0.18	1.38574	10.5	12.588	2.088	0.165872	0.254283	1.22474	0.165872	0.110462	0.0554099	1.50162
632	40	10	GK	HD2397	GK_HD2397	Evoluee	9256	P10	0.73	0.46	0.3	0.15	1.10582	12.1	12.588	0.488	0.0387671	-0.0256378	0.977341	0.0387671	0.110462	-0.0716953	0.350953
633	40	11	GK	HD2397	GK_HD2397	Evoluee	9256	P7	0.61	0.44	0.28	0.17	0.752753	11.6	12.588	0.988	0.0784874	-0.378708	0.665293	0.0784874	0.110462	-0.0319749	0.710536
634	44	4	GK	HD2397	GK_HD2397	Evoluee	9256	P6	0.93	0.19	0.14	0.11	4.41777	10.9	12.588	1.688	0.134096	3.28631	3.90448	0.134096	0.110462	0.0236336	1.21395
635	48	4	GK	HD2397	GK_HD2397	Evoluee	9256	P4	0.96	0.67	0.42	0.24	3.82362	10.9	12.588	1.688	0.134096	2.69216	3.37937	0.134096	0.110462	0.0236336	1.21395
616	10	9	GK	HD2397	GK_HD2397	Evoluee	9255	P8	0.55	0.31	0.17	0.11	0.399029	10	12.588	2.588	0.205593	-0.732432	0.352667	0.205593	0.110462	0.0951303	1.8612
617	17	12	GK	HD2397	GK_HD2397	Evoluee	9255	P3	0.77	0.49	0.14	0.12	0.817765	12.71	12.588	-0.122	-0.00969177	-0.313695	0.722752	-0.00969177	0.110462	-0.120154	-0.0877382
618	18	2	GK	HD2397	GK_HD2397	Evoluee	9255	P9	0.58	0.31	0.19	0.11	0.206746	11.17	12.588	1.418	0.112647	-0.924715	0.182725	0.112647	0.110462	0.00218462	1.01978
619	18	5	GK	HD2397	GK_HD2397	Evoluee	9255	P10	0.5	0.28	0.18	0.12	0.111393	11.59	12.588	0.998	0.0792819	-1.02007	0.0984509	0.0792819	0.110462	-0.0311805	0.717727
620	21	12	GK	HD2397	GK_HD2397	Evoluee	9255	P4	0.76	0.45	0.25	0.12	0.595012	12.58	12.588	0.008	0.000635526	-0.536449	0.52588	0.000635526	0.110462	-0.109827	0.00575333
621	29	6	GK	HD2397	GK_HD2397	Evoluee	9255	P5	0.72	0.43	0.24	0.14	0.365716	10.37	12.588	2.218	0.1762	-0.765745	0.323224	0.1762	0.110462	0.0657372	1.59511
622	32	11	GK	HD2397	GK_HD2397	Evoluee	9255	P6	0.48	0.33	0.19	0.14	0.222653	5.9	12.588	6.688	0.5313	-0.908808	0.196783	0.5313	0.110462	0.420837	4.80978
623	47	12	GK	HD2397	GK_HD2397	Evoluee	9255	P2	0.45	0.38	0.24	0.15	1.41064	10.8	12.588	1.788	0.14204	0.279183	1.24675	0.14204	0.110462	0.0315777	1.28587
624	55	6	GK	HD2397	GK_HD2397	Evoluee	9255	P1	0.38	0.25	0.17	0.12	0.17828	10	12.588	2.588	0.205593	-0.95318	0.157567	0.205593	0.110462	0.0951303	1.8612
625	55	8	GK	HD2397	GK_HD2397	Evoluee	9255	P7	0.35	0.23	0.18	0.12	0.140311	10.7	12.588	1.888	0.149984	-0.99115	0.124008	0.149984	0.110462	0.0395218	1.35778
606	6	8	GK	HD2397	GK_HD2397	Evoluee	9254	P10	0.95	0.54	0.28	0.34	0.455183	10.89	12.588	1.698	0.13489	-0.676278	0.402297	0.13489	0.110462	0.024428	1.22114
607	10	2	GK	HD2397	GK_HD2397	Evoluee	9254	P6	0.63	0.39	0.2	0.12	0.766772	11.42	12.588	1.168	0.0927868	-0.364689	0.677683	0.0927868	0.110462	-0.0176756	0.839986
608	21	4	GK	HD2397	GK_HD2397	Evoluee	9254	P8	1.15	0.68	0.39	0.18	1.46697	10.68	12.588	1.908	0.151573	0.33551	1.29653	0.151573	0.110462	0.0411106	1.37217
609	28	10	GK	HD2397	GK_HD2397	Evoluee	9254	P5	0.92	0.53	0.27	0.12	2.51919	9	12.588	3.588	0.285033	1.38773	2.22649	0.285033	0.110462	0.174571	2.58037
610	28	12	GK	HD2397	GK_HD2397	Evoluee	9254	P9	0.89	0.5	0.29	0.15	2.23607	11.94	12.588	0.648	0.0514776	1.10461	1.97627	0.0514776	0.110462	-0.0589847	0.466019
611	36	1	GK	HD2397	GK_HD2397	Evoluee	9254	P3	0.63	0.4	0.22	0.12	0.612731	9.8	12.588	2.788	0.221481	-0.51873	0.54154	0.221481	0.110462	0.111018	2.00503
612	36	2	GK	HD2397	GK_HD2397	Evoluee	9254	P4	0.74	0.48	0.26	0.15	1.30766	14.6	12.588	-2.012	-0.159835	0.1762	1.15573	-0.159835	0.110462	-0.270297	-1.44696
613	43	5	GK	HD2397	GK_HD2397	Evoluee	9254	P7	1.21	0.82	0.45	0.19	2.94707	11.5	12.588	1.088	0.0864315	1.81561	2.60466	0.0864315	0.110462	-0.0240308	0.782452
614	43	8	GK	HD2397	GK_HD2397	Evoluee	9254	P2	0.97	0.62	0.37	0.18	1	11.4	12.588	1.188	0.0943756	-0.131461	0.883813	0.0943756	0.110462	-0.0160867	0.854369
615	47	5	GK	HD2397	GK_HD2397	Evoluee	9254	P1	0.97	0.66	0.37	0.2	1.75033	8.8	12.588	3.788	0.300922	0.618869	1.54696	0.300922	0.110462	0.190459	2.7242
596	1	11	GK	HD2397	GK_HD2397	Evoluee	9253	P10	1.12	0.65	0.42	0.22	0.622195	12.77	12.588	-0.182	-0.0144582	-0.509265	0.549905	-0.0144582	0.110462	-0.124921	-0.130888
597	6	2	GK	HD2397	GK_HD2397	Evoluee	9253	P5	0.98	0.47	0.3	0.18	0.515453	12.53	12.588	0.058	0.00460756	-0.616008	0.455564	0.00460756	0.110462	-0.105855	0.0417116
598	6	3	GK	HD2397	GK_HD2397	Evoluee	9253	P3	1.05	0.54	0.35	0.2	0.688006	9.3	12.588	3.288	0.261201	-0.443455	0.608069	0.261201	0.110462	0.150739	2.36462
599	9	10	GK	HD2397	GK_HD2397	Evoluee	9253	P1	1.16	0.58	0.33	0.17	0.382952	8.3	12.588	4.288	0.340642	-0.748509	0.338458	0.340642	0.110462	0.23018	3.08378
600	17	5	GK	HD2397	GK_HD2397	Evoluee	9253	P2	0.48	0.26	0.14	0.1	0.733808	13.24	12.588	-0.652	-0.0517954	-0.397652	0.64855	-0.0517954	0.110462	-0.162258	-0.468896
601	24	8	GK	HD2397	GK_HD2397	Evoluee	9253	P8	0.83	0.48	0.27	0.16	1.2585	13.2	12.588	-0.612	-0.0486177	0.127038	1.11228	-0.0486177	0.110462	-0.15908	-0.440129
602	24	11	GK	HD2397	GK_HD2397	Evoluee	9253	P9	0.53	0.34	0.24	0.14	0.655616	11.45	12.588	1.138	0.0904036	-0.475845	0.579442	0.0904036	0.110462	-0.0200588	0.818411
603	28	5	GK	HD2397	GK_HD2397	Evoluee	9253	P4	0.8	0.44	0.24	0.12	0.504589	13.76	12.588	-1.172	-0.0931045	-0.626872	0.445962	-0.0931045	0.110462	-0.203567	-0.842862
604	39	8	GK	HD2397	GK_HD2397	Evoluee	9253	P6	1.04	0.52	0.29	0.14	0.806871	12.1	12.588	0.488	0.0387671	-0.32459	0.713123	0.0387671	0.110462	-0.0716953	0.350953
605	57	8	GK	HD2397	GK_HD2397	Evoluee	9253	P7	0.75	0.09	0.1	0.09	1.79544	12.6	12.588	-0.012	-0.000953289	0.663979	1.58683	-0.000953289	0.110462	-0.111416	-0.00862999
586	9	4	GK	HD2397	GK_HD2397	Evoluee	9252	P2	1.04	0.56	0.35	0.19	0.2844	10.69	12.588	1.898	0.150779	-0.847061	0.251357	0.150779	0.110462	0.0403162	1.36498
587	12	12	GK	HD2397	GK_HD2397	Evoluee	9252	P8	0.67	0.36	0.21	0.13	1.07248	10.4	12.588	2.188	0.173816	-0.0589789	0.947874	0.173816	0.110462	0.063354	1.57353
588	16	7	GK	HD2397	GK_HD2397	Evoluee	9252	P1	0.75	0.44	0.27	0.15	1.37973	6.69	12.588	5.898	0.468541	0.248269	1.21942	0.468541	0.110462	0.358079	4.24164
589	16	11	GK	HD2397	GK_HD2397	Evoluee	9252	P10	0.74	0.34	0.23	0.13	1.22284	7.96	12.588	4.628	0.367652	0.0913837	1.08077	0.367652	0.110462	0.257189	3.3283
590	24	4	GK	HD2397	GK_HD2397	Evoluee	9252	P4	0.83	0.48	0.35	0.16	3.12683	8.27	12.588	4.318	0.343025	1.99537	2.76353	0.343025	0.110462	0.232563	3.10536
591	28	2	GK	HD2397	GK_HD2397	Evoluee	9252	P9	1.14	0.64	0.33	0.15	2.21705	8.21	12.588	4.378	0.347792	1.08559	1.95946	0.347792	0.110462	0.237329	3.14851
592	35	2	GK	HD2397	GK_HD2397	Evoluee	9252	P5	0.73	0.48	0.31	0.19	0.825637	11	12.588	1.588	0.126152	-0.305824	0.729709	0.126152	0.110462	0.0156895	1.14204
593	35	7	GK	HD2397	GK_HD2397	Evoluee	9252	P7	0.7	0.45	0.31	0.19	1.09211	8.5	12.588	4.088	0.324754	-0.0393504	0.965222	0.324754	0.110462	0.214291	2.93995
594	42	9	GK	HD2397	GK_HD2397	Evoluee	9252	P6	0.81	0.55	0.3	0.18	0.555402	9.2	12.588	3.388	0.269145	-0.576059	0.490871	0.269145	0.110462	0.158683	2.43653
595	53	9	GK	HD2397	GK_HD2397	Evoluee	9252	P3	0.92	0.49	0.27	0.14	1.28777	11	12.588	1.588	0.126152	0.156309	1.13815	0.126152	0.110462	0.0156895	1.14204
576	12	8	GK	HD2397	GK_HD2397	Evoluee	9251	P6	0.59	0.31	0.17	0.11	1.17462	11.47	12.588	1.118	0.0888147	0.0431581	1.03814	0.0888147	0.110462	-0.0216476	0.804027
577	12	9	GK	HD2397	GK_HD2397	Evoluee	9251	P7	0.65	0.39	0.2	0.13	0.447214	9.47	12.588	3.118	0.247696	-0.684247	0.395253	0.247696	0.110462	0.137234	2.24236
578	16	2	GK	HD2397	GK_HD2397	Evoluee	9251	P4	0.79	0.4	0.23	0.15	1.77677	11.29	12.588	1.298	0.103114	0.645313	1.57034	0.103114	0.110462	-0.00734827	0.933477
579	16	3	GK	HD2397	GK_HD2397	Evoluee	9251	P10	0.86	0.4	0.25	0.18	2.40578	10.45	12.588	2.138	0.169844	1.27432	2.12626	0.169844	0.110462	0.059382	1.53758
580	16	4	GK	HD2397	GK_HD2397	Evoluee	9251	P3	0.78	0.4	0.22	0.14	0.373983	7.2	12.588	5.388	0.428027	-0.757478	0.330531	0.428027	0.110462	0.317564	3.87487
581	27	8	GK	HD2397	GK_HD2397	Evoluee	9251	P9	1.09	0.6	0.29	0.14	3.52387	10.51	12.588	2.078	0.165078	2.39241	3.11444	0.165078	0.110462	0.0546155	1.49443
582	35	1	GK	HD2397	GK_HD2397	Evoluee	9251	P5	0.66	0.48	0.31	0.21	4.2567	11.7	12.588	0.888	0.0705434	3.12524	3.76213	0.0705434	0.110462	-0.039919	0.638619
583	41	12	GK	HD2397	GK_HD2397	Evoluee	9251	P8	0.91	0.58	0.31	0.15	0.584804	9.5	12.588	3.088	0.245313	-0.546657	0.516857	0.245313	0.110462	0.134851	2.22078
584	42	2	GK	HD2397	GK_HD2397	Evoluee	9251	P1	0.91	0.62	0.33	0.19	1.69177	10	12.588	2.588	0.205593	0.560314	1.49521	0.205593	0.110462	0.0951303	1.8612
585	49	6	GK	HD2397	GK_HD2397	Evoluee	9251	P2	0.9	0.65	0.33	0.15	1.51514	11.5	12.588	1.088	0.0864315	0.38368	1.3391	0.0864315	0.110462	-0.0240308	0.782452
568	8	4	GK	HD2334	GK_HD2334	Evoluee	9238	P5	0.9	0.51	0.29	0.18	0.394374	10.91	10.299	-0.611	-0.0593261	-1.72041	0.186484	-0.0593261	0.299867	-0.359193	-0.197841
569	11	12	GK	HD2334	GK_HD2334	Evoluee	9238	P4	1.14	0.57	0.27	0.14	2.77936	7.7	10.299	2.599	0.252355	0.664579	1.31425	0.252355	0.299867	-0.0475127	0.841554
570	15	8	GK	HD2334	GK_HD2334	Evoluee	9238	P2	0.89	0.54	0.29	0.15	1.47147	7.45	10.299	2.849	0.276629	-0.643309	0.695804	0.276629	0.299867	-0.0232385	0.922504
571	19	6	GK	HD2334	GK_HD2334	Evoluee	9238	P9	1.07	0.52	0.3	0.16	1.30766	11.66	10.299	-1.361	-0.132149	-0.807123	0.618342	-0.132149	0.299867	-0.432016	-0.440691
572	27	1	GK	HD2334	GK_HD2334	Evoluee	9238	P3	1.22	0.63	0.33	0.15	1.14353	12.92	10.299	-2.621	-0.254491	-0.971254	0.540731	-0.254491	0.299867	-0.554358	-0.848678
573	34	5	GK	HD2334	GK_HD2334	Evoluee	9238	P6	1.08	0.69	0.36	0.29	8.2243	10.9	10.299	-0.601	-0.0583552	6.10952	3.88895	-0.0583552	0.299867	-0.358222	-0.194603
574	56	8	GK	HD2334	GK_HD2334	Evoluee	9238	P10	1.03	0.65	0.4	0.21	2.78483	7.3	10.299	2.999	0.291193	0.670049	1.31684	0.291193	0.299867	-0.00867398	0.971074
575	56	11	GK	HD2334	GK_HD2334	Evoluee	9238	P7	1.84	0.81	0.36	0.18	1.04081	10.7	10.299	-0.401	-0.0389358	-1.07397	0.49216	-0.0389358	0.299867	-0.338803	-0.129843
559	4	4	GK	HD2334	GK_HD2334	Evoluee	9237	P1	0.87	0.52	0.32	0.2	1.1283	11.61	10.299	-1.311	-0.127294	-0.986489	0.533527	-0.127294	0.299867	-0.427161	-0.424501
560	11	7	GK	HD2334	GK_HD2334	Evoluee	9237	P10	1.07	0.55	0.29	0.17	1.80932	8.08	10.299	2.219	0.215458	-0.305464	0.855558	0.215458	0.299867	-0.0844095	0.718511
561	15	4	GK	HD2334	GK_HD2334	Evoluee	9237	P4	1.12	0.65	0.32	0.15	2.98744	10.11	10.299	0.189	0.0183513	0.872659	1.41265	0.0183513	0.299867	-0.281516	0.0611981
562	19	1	GK	HD2334	GK_HD2334	Evoluee	9237	P3	0.89	0.43	0.22	0.13	2.54333	8.54	10.299	1.759	0.170793	0.428546	1.20264	0.170793	0.299867	-0.129074	0.569563
563	23	2	GK	HD2334	GK_HD2334	Evoluee	9237	P9	0.69	0.41	0.24	0.15	0.684757	7.48	10.299	2.819	0.273716	-1.43003	0.323795	0.273716	0.299867	-0.0261514	0.91279
564	26	5	GK	HD2334	GK_HD2334	Evoluee	9237	P8	1.15	0.76	0.42	0.2	2.6569	10.74	10.299	-0.441	-0.0428197	0.542113	1.25634	-0.0428197	0.299867	-0.342687	-0.142795
565	44	12	GK	HD2334	GK_HD2334	Evoluee	9237	P7	1	0.66	0.37	0.18	5.3468	9.8	10.299	0.499	0.0484513	3.23201	2.5283	0.0484513	0.299867	-0.251416	0.161576
566	52	9	GK	HD2334	GK_HD2334	Evoluee	9237	P5	1.42	0.89	0.52	0.21	3.66172	8.5	10.299	1.799	0.174677	1.54694	1.73149	0.174677	0.299867	-0.12519	0.582515
567	56	4	GK	HD2334	GK_HD2334	Evoluee	9237	P6	0.98	0.73	0.38	0.19	1.28933	9.6	10.299	0.699	0.0678707	-0.825455	0.609674	0.0678707	0.299867	-0.231997	0.226336
549	3	6	GK	HD2334	GK_HD2334	Evoluee	9236	P3	1.52	0.74	0.46	0.26	1.0895	6.85	10.299	3.449	0.334887	-1.02529	0.515181	0.334887	0.299867	0.0350196	1.11678
550	3	8	GK	HD2334	GK_HD2334	Evoluee	9236	P10	1.67	0.75	0.47	0.21	1.15337	11.29	10.299	-0.991	-0.0962229	-0.96141	0.545386	-0.0962229	0.299867	-0.39609	-0.320885
551	7	7	GK	HD2334	GK_HD2334	Evoluee	9236	P6	1.1	0.57	0.32	0.17	1.90365	9.87	10.299	0.429	0.0416545	-0.21113	0.900165	0.0416545	0.299867	-0.258213	0.13891
552	11	1	GK	HD2334	GK_HD2334	Evoluee	9236	P1	1.33	0.74	0.37	0.22	5.68002	9.85	10.299	0.449	0.0435965	3.56524	2.68586	0.0435965	0.299867	-0.256271	0.145386
553	11	4	GK	HD2334	GK_HD2334	Evoluee	9236	P4	1.09	0.54	0.24	0.15	1.95743	8.92	10.299	1.379	0.133896	-0.157357	0.925592	0.133896	0.299867	-0.165971	0.446519
554	14	11	GK	HD2334	GK_HD2334	Evoluee	9236	P2	0.87	0.49	0.28	0.15	3.57562	11.1	10.299	-0.801	-0.0777745	1.46084	1.69077	-0.0777745	0.299867	-0.377642	-0.259363
555	18	6	GK	HD2334	GK_HD2334	Evoluee	9236	P8	1.09	0.7	0.37	0.21	0.604744	8.7	10.299	1.599	0.155258	-1.51004	0.28596	0.155258	0.299867	-0.14461	0.517755
556	22	5	GK	HD2334	GK_HD2334	Evoluee	9236	P7	1.17	0.28	0.19	0.13	2.35141	10.18	10.299	0.119	0.0115545	0.236623	1.11189	0.0115545	0.299867	-0.288313	0.0385321
557	30	1	GK	HD2334	GK_HD2334	Evoluee	9236	P5	1.44	0.86	0.5	0.25	3.64307	9.99	10.299	0.309	0.0300029	1.52829	1.72267	0.0300029	0.299867	-0.269864	0.100054
558	55	9	GK	HD2334	GK_HD2334	Evoluee	9236	P9	1.56	0.62	0.39	0.21	2.48353	8.5	10.299	1.799	0.174677	0.36875	1.17437	0.174677	0.299867	-0.12519	0.582515
539	6	11	GK	HD2334	GK_HD2334	Evoluee	9235	P2	1.35	0.71	0.42	0.24	0.779003	7.16	10.299	3.139	0.304787	-1.33578	0.368361	0.304787	0.299867	0.00491957	1.01641
540	14	5	GK	HD2334	GK_HD2334	Evoluee	9235	P5	1.24	0.7	0.37	0.26	1.79544	8.04	10.299	2.259	0.219342	-0.319344	0.848995	0.219342	0.299867	-0.0805256	0.731462
541	14	8	GK	HD2334	GK_HD2334	Evoluee	9235	P3	0.88	0.5	0.25	0.17	1.79544	5	10.299	5.299	0.514516	-0.319344	0.848995	0.514516	0.299867	0.214649	1.71581
542	22	3	GK	HD2334	GK_HD2334	Evoluee	9235	P10	1.17	0.94	0.28	0.23	3.02372	8.9	10.299	1.399	0.135838	0.908938	1.4298	0.135838	0.299867	-0.164029	0.452995
543	36	10	GK	HD2334	GK_HD2334	Evoluee	9235	P9	1.65	0.82	0.43	0.19	4.08883	9.5	10.299	0.799	0.0775803	1.97404	1.93345	0.0775803	0.299867	-0.222287	0.258716
544	43	12	GK	HD2334	GK_HD2334	Evoluee	9235	P8	1.25	0.68	0.4	0.21	2.01699	6.8	10.299	3.499	0.339742	-0.0977896	0.953759	0.339742	0.299867	0.0398744	1.13297
545	51	5	GK	HD2334	GK_HD2334	Evoluee	9235	P1	1.15	0.58	0.31	0.17	2.71774	11	10.299	-0.701	-0.0680649	0.602961	1.28512	-0.0680649	0.299867	-0.367932	-0.226983
546	51	6	GK	HD2334	GK_HD2334	Evoluee	9235	P6	1.17	0.59	0.34	0.14	0.79826	6.6	10.299	3.699	0.359161	-1.31652	0.377466	0.359161	0.299867	0.0592938	1.19773
547	55	3	GK	HD2334	GK_HD2334	Evoluee	9235	P7	1.17	0.68	0.35	0.16	2.14334	7	10.299	3.299	0.320322	0.0285561	1.0135	0.320322	0.299867	0.0204551	1.06821
548	55	4	GK	HD2334	GK_HD2334	Evoluee	9235	P4	0.83	0.56	0.29	0.15	1.41182	11.5	10.299	-1.201	-0.116613	-0.702964	0.667595	-0.116613	0.299867	-0.416481	-0.388883
529	6	6	GK	HD2334	GK_HD2334	Evoluee	9234	P4	1.6	0.88	0.49	0.32	2.55429	8.05	10.299	2.249	0.218371	0.439506	1.20783	0.218371	0.299867	-0.0814966	0.728225
530	6	9	GK	HD2334	GK_HD2334	Evoluee	9234	P7	1.53	0.76	0.5	0.28	1.44149	10.27	10.299	0.029	0.00281581	-0.673294	0.681625	0.00281581	0.299867	-0.297051	0.00939018
531	10	6	GK	HD2334	GK_HD2334	Evoluee	9234	P3	0.95	0.53	0.25	0.13	1.9442	7.06	10.299	3.239	0.314497	-0.170583	0.919338	0.314497	0.299867	0.0146293	1.04879
532	36	5	GK	HD2334	GK_HD2334	Evoluee	9234	P5	1.24	0.59	0.27	0.15	2.44046	12	10.299	-1.701	-0.165162	0.325681	1.154	-0.165162	0.299867	-0.465029	-0.550783
533	39	9	GK	HD2334	GK_HD2334	Evoluee	9234	P10	1.32	0.61	0.32	0.17	1.11326	6.7	10.299	3.599	0.349451	-1.00152	0.52642	0.349451	0.299867	0.0495841	1.16535
534	47	3	GK	HD2334	GK_HD2334	Evoluee	9234	P2	0.95	0.64	0.4	0.24	2.65084	9	10.299	1.299	0.126129	0.536052	1.25348	0.126129	0.299867	-0.173739	0.420615
535	50	12	GK	HD2334	GK_HD2334	Evoluee	9234	P8	0.92	0.23	0.16	0.12	2.23607	8.7	10.299	1.599	0.155258	0.121284	1.05735	0.155258	0.299867	-0.14461	0.517755
536	54	9	GK	HD2334	GK_HD2334	Evoluee	9234	P9	1.36	0.76	0.38	0.17	3.15693	8.9	10.299	1.399	0.135838	1.04214	1.49279	0.135838	0.299867	-0.164029	0.452995
537	54	10	GK	HD2334	GK_HD2334	Evoluee	9234	P6	1.11	0.74	0.42	0.2	4.29693	9.6	10.299	0.699	0.0678707	2.18214	2.03185	0.0678707	0.299867	-0.231997	0.226336
538	58	2	GK	HD2334	GK_HD2334	Evoluee	9234	P1	0.71	0.45	0.25	0.17	3.26549	5.9	10.299	4.399	0.427129	1.15071	1.54413	0.427129	0.299867	0.127262	1.42439
524	9	8	GK	HD2334	GK_HD2334	Evoluee	9233	P10	1.61	0.71	0.39	0.21	2.05446	11.02	10.299	-0.721	-0.0700068	-0.0603266	0.971474	-0.0700068	0.299867	-0.369874	-0.233459
525	20	10	GK	HD2334	GK_HD2334	Evoluee	9233	P8	0.48	0.23	0.14	0.1	0.2	5.21	10.299	5.089	0.494126	-1.91478	0.0945723	0.494126	0.299867	0.194258	1.64781
526	24	9	GK	HD2334	GK_HD2334	Evoluee	9233	P7	0.88	0.57	0.32	0.17	4.52152	10.33	10.299	-0.031	-0.00301	2.40674	2.13805	-0.00301	0.299867	-0.302877	-0.0100378
527	28	3	GK	HD2334	GK_HD2334	Evoluee	9233	P6	1.16	0.59	0.29	0.14	1.42645	10.63	10.299	-0.331	-0.032139	-0.688337	0.674512	-0.032139	0.299867	-0.332006	-0.107178
528	42	12	GK	HD2334	GK_HD2334	Evoluee	9233	P5	0.86	0.57	0.26	0.14	1.20552	6.2	10.299	4.099	0.398	-0.909263	0.570044	0.398	0.299867	0.0981325	1.32725
516	1	7	GK	HD2334	GK_HD2334	Evoluee	9232	P8	1.41	0.79	0.49	0.26	0.803321	8.46	10.299	1.839	0.178561	-1.31146	0.37986	0.178561	0.299867	-0.121306	0.595467
517	5	4	GK	HD2334	GK_HD2334	Evoluee	9232	P3	0.99	0.62	0.36	0.15	3.97299	7.85	10.299	2.449	0.23779	1.8582	1.87867	0.23779	0.299867	-0.0620772	0.792984
518	13	4	GK	HD2334	GK_HD2334	Evoluee	9232	P2	1.36	0.78	0.4	0.17	3.77929	11.51	10.299	-1.211	-0.117584	1.6645	1.78708	-0.117584	0.299867	-0.417452	-0.392121
519	20	6	GK	HD2334	GK_HD2334	Evoluee	9232	P9	0.89	0.43	0.25	0.16	0.601968	9.52	10.299	0.779	0.0756384	-1.51282	0.284647	0.0756384	0.299867	-0.224229	0.25224
520	24	2	GK	HD2334	GK_HD2334	Evoluee	9232	P1	1.12	0.76	0.42	0.23	4.78139	11.15	10.299	-0.851	-0.0826294	2.66661	2.26094	-0.0826294	0.299867	-0.382497	-0.275553
521	31	10	GK	HD2334	GK_HD2334	Evoluee	9232	P4	0.81	0.45	0.24	0.13	1.27751	4.6	10.299	5.699	0.553355	-0.837272	0.604086	0.553355	0.299867	0.253487	1.84533
522	46	4	GK	HD2334	GK_HD2334	Evoluee	9232	P10	0.83	0.54	0.29	0.15	1.25479	10.2	10.299	0.099	0.00961258	-0.859989	0.593344	0.00961258	0.299867	-0.290255	0.0320561
523	50	5	GK	HD2334	GK_HD2334	Evoluee	9232	P7	1.32	0.84	0.53	0.3	6.66478	11.8	10.299	-1.501	-0.145742	4.55	3.15152	-0.145742	0.299867	-0.44561	-0.486023
506	4	12	GK	HD2334	GK_HD2334	Evoluee	9231	P4	0.35	0.35	0.21	0.14	0.708306	2.76	10.299	7.539	0.732013	-1.40648	0.334931	0.732013	0.299867	0.432146	2.44112
507	9	1	GK	HD2334	GK_HD2334	Evoluee	9231	P7	1.79	0.88	0.57	0.28	1.90365	8.09	10.299	2.209	0.214487	-0.21113	0.900165	0.214487	0.299867	-0.0853805	0.715273
508	12	7	GK	HD2334	GK_HD2334	Evoluee	9231	P10	0.96	0.52	0.27	0.13	1.78496	4.49	10.299	5.809	0.564035	-0.329821	0.84404	0.564035	0.299867	0.264168	1.88095
509	23	10	GK	HD2334	GK_HD2334	Evoluee	9231	P5	0.85	0.54	0.31	0.16	2.30372	4.64	10.299	5.659	0.549471	0.188932	1.08934	0.549471	0.299867	0.249604	1.83238
510	24	1	GK	HD2334	GK_HD2334	Evoluee	9231	P6	0.75	0.5	0.29	0.18	1.46697	2.37	10.299	7.929	0.769881	-0.647813	0.693674	0.769881	0.299867	0.470013	2.5674
511	27	9	GK	HD2334	GK_HD2334	Evoluee	9231	P1	1.54	0.75	0.3	0.15	1.37973	6.46	10.299	3.839	0.372755	-0.735054	0.652421	0.372755	0.299867	0.0728873	1.24307
512	34	10	GK	HD2334	GK_HD2334	Evoluee	9231	P9	0.51	0.38	0.24	0.19	0.742269	4.7	10.299	5.599	0.543645	-1.37252	0.35099	0.543645	0.299867	0.243778	1.81295
513	42	5	GK	HD2334	GK_HD2334	Evoluee	9231	P3	1.37	0.97	0.54	0.32	6.59334	7.8	10.299	2.499	0.242645	4.47856	3.11774	0.242645	0.299867	-0.0572224	0.809174
514	46	1	GK	HD2334	GK_HD2334	Evoluee	9231	P2	1.16	0.83	0.49	0.21	8.85099	11.7	10.299	-1.401	-0.136033	6.7362	4.18529	-0.136033	0.299867	-0.4359	-0.453643
515	53	6	GK	HD2334	GK_HD2334	Evoluee	9231	P8	0.69	0.54	0.26	0.14	1.30766	3.1	10.299	7.199	0.699	-0.807123	0.618342	0.699	0.299867	0.399133	2.33103
496	4	8	GK	HD223	GK_HD223	Evoluee	9218	P10	0.76	0.35	0.21	0.12	0.708306	13.93	12.796	-1.134	-0.0886214	0.19966	1.39253	-0.0886214	-0.0215595	-0.067062	4.11056
497	8	7	GK	HD223	GK_HD223	Evoluee	9218	P8	1.39	0.62	0.38	0.2	0.600083	13.71	12.796	-0.914	-0.0714286	0.0914378	1.17977	-0.0714286	-0.0215595	-0.0498691	3.31309
498	19	7	GK	HD223	GK_HD223	Evoluee	9218	P2	0.53	0.32	0.2	0.11	0.693654	15.19	12.796	-2.394	-0.18709	0.185009	1.36373	-0.18709	-0.0215595	-0.16553	8.67784
499	27	2	GK	HD223	GK_HD223	Evoluee	9218	P3	0.72	0.42	0.23	0.13	0.507805	14.07	12.796	-1.274	-0.0995624	-0.000840547	0.998347	-0.0995624	-0.0215595	-0.0780029	4.61803
500	30	10	GK	HD223	GK_HD223	Evoluee	9218	P5	0.63	0.38	0.29	0.13	0.8275	15.03	12.796	-2.234	-0.174586	0.318855	1.62687	-0.174586	-0.0215595	-0.153026	8.09787
501	34	6	GK	HD223	GK_HD223	Evoluee	9218	P1	0.37	0.28	0.16	0.12	0.291357	12.1	12.796	0.696	0.054392	-0.217288	0.57281	0.054392	-0.0215595	0.0759515	-2.52288
502	38	2	GK	HD223	GK_HD223	Evoluee	9218	P4	0.59	0.41	0.23	0.13	1.05511	12.2	12.796	0.596	0.0465771	0.546468	2.07436	0.0465771	-0.0215595	0.0681365	-2.1604
503	49	2	GK	HD223	GK_HD223	Evoluee	9218	P6	0.65	0.44	0.23	0.12	1.2063	12.3	12.796	0.496	0.0387621	0.697656	2.3716	0.0387621	-0.0215595	0.0603216	-1.79792
504	53	1	GK	HD223	GK_HD223	Evoluee	9218	P7	0.48	0.34	0.19	0.11	0.423854	13.8	12.796	-1.004	-0.078462	-0.0847917	0.833299	-0.078462	-0.0215595	-0.0569025	3.63933
505	53	3	GK	HD223	GK_HD223	Evoluee	9218	P9	0.51	0.35	0.18	0.11	0.874485	13.6	10.299	-3.301	-0.320517	0.36584	1.71924	-0.320517	-0.0215595	-0.298957	14.8666
489	4	3	GK	HD223	GK_HD223	Evoluee	9217	P7	0.57	0.34	0.2	0.13	1.13809	13.57	12.796	-0.774	-0.0604877	0.629443	2.23749	-0.0604877	-0.0215595	-0.0389282	2.80562
490	26	9	GK	HD223	GK_HD223	Evoluee	9217	P3	0.85	0.63	0.55	0.15	1.3608	10.15	12.796	2.646	0.206783	0.85215	2.67533	0.206783	-0.0215595	0.228343	-9.5913
491	30	3	GK	HD223	GK_HD223	Evoluee	9217	P6	0.7	0.4	0.22	0.12	0.315552	7.67	12.796	5.126	0.400594	-0.193093	0.620378	0.400594	-0.0215595	0.422153	-18.5809
492	44	10	GK	HD223	GK_HD223	Evoluee	9217	P1	0.43	0.18	0.14	0.11	0.213299	14.2	12.796	-1.404	-0.109722	-0.295346	0.419347	-0.109722	-0.0215595	-0.0881623	5.08926
493	44	11	GK	HD223	GK_HD223	Evoluee	9217	P4	0.75	0.5	0.23	0.12	1.67367	9	12.796	3.796	0.296655	1.16503	3.29045	0.296655	-0.0215595	0.318215	-13.7599
494	56	6	GK	HD223	GK_HD223	Evoluee	9217	P8	0.85	0.58	0.39	0.18	1.4033	13.7	12.796	-0.904	-0.0706471	0.894658	2.7589	-0.0706471	-0.0215595	-0.0490876	3.27685
495	58	11	GK	HD223	GK_HD223	Evoluee	9217	P10	0.66	0.42	0.29	0.15	2.34446	12.3	12.796	0.496	0.0387621	1.83582	4.60922	0.0387621	-0.0215595	0.0603216	-1.79792
480	7	8	GK	HD223	GK_HD223	Evoluee	9216	P6	0.72	0.43	0.24	0.14	1.18461	13.34	12.796	-0.544	-0.0425133	0.675966	2.32895	-0.0425133	-0.0215595	-0.0209538	1.97191
481	11	3	GK	HD223	GK_HD223	Evoluee	9216	P5	0.57	0.29	0.21	0.12	0.467661	11.87	12.796	0.926	0.0723664	-0.0409847	0.919424	0.0723664	-0.0215595	0.0939258	-3.35659
482	26	1	GK	HD223	GK_HD223	Evoluee	9216	P7	1.19	0.66	0.36	0.19	1.60539	14.9	12.796	-2.104	-0.164426	1.09674	3.1562	-0.164426	-0.0215595	-0.142867	7.62664
483	33	9	GK	HD223	GK_HD223	Evoluee	9216	P1	0.59	0.38	0.2	0.12	0.339885	13.9	12.796	-1.104	-0.086277	-0.168761	0.668215	-0.086277	-0.0215595	-0.0647175	4.00181
484	48	6	GK	HD223	GK_HD223	Evoluee	9216	P3	0.92	0.6	0.35	0.16	1.67367	13.8	12.796	-1.004	-0.078462	1.16503	3.29045	-0.078462	-0.0215595	-0.0569025	3.63933
485	51	11	GK	HD223	GK_HD223	Evoluee	9216	P2	0.73	0.45	0.26	0.1	0.731289	14.6	12.796	-1.804	-0.140982	0.222644	1.43772	-0.140982	-0.0215595	-0.119422	6.53919
486	52	2	GK	HD223	GK_HD223	Evoluee	9216	P4	0.85	0.44	0.23	0.13	0.812476	12.3	12.796	0.496	0.0387621	0.30383	1.59733	0.0387621	-0.0215595	0.0603216	-1.79792
487	52	3	GK	HD223	GK_HD223	Evoluee	9216	P10	1.06	0.52	0.25	0.14	2.48073	15.1	12.796	-2.304	-0.180056	1.97209	4.87713	-0.180056	-0.0215595	-0.158497	8.35161
488	58	7	GK	HD223	GK_HD223	Evoluee	9216	P8	0.83	0.44	0.25	0.13	1.30766	13.7	12.796	-0.904	-0.0706471	0.799015	2.57087	-0.0706471	-0.0215595	-0.0490876	3.27685
471	10	10	GK	HD223	GK_HD223	Evoluee	9215	P2	0.49	0.3	0.22	0.12	0.208653	13.28	12.796	-0.484	-0.0378243	-0.299993	0.410212	-0.0378243	-0.0215595	-0.0162648	1.75442
472	18	3	GK	HD223	GK_HD223	Evoluee	9215	P1	0.46	0.22	0.18	0.12	0.316764	13.08	12.796	-0.284	-0.0221944	-0.191881	0.62276	-0.0221944	-0.0215595	-0.000634964	1.02945
473	21	11	GK	HD223	GK_HD223	Evoluee	9215	P7	0.72	0.38	0.2	0.12	0.308471	13.57	12.796	-0.774	-0.0604877	-0.200174	0.606456	-0.0604877	-0.0215595	-0.0389282	2.80562
474	25	6	GK	HD223	GK_HD223	Evoluee	9215	P3	0.6	0.36	0.23	0.13	0.72478	14.93	12.796	-2.134	-0.166771	0.216134	1.42492	-0.166771	-0.0215595	-0.145211	7.73539
475	25	8	GK	HD223	GK_HD223	Evoluee	9215	P10	0.65	0.35	0.18	0.13	0.85134	10.64	12.796	2.156	0.16849	0.342695	1.67374	0.16849	-0.0215595	0.19005	-7.81513
476	33	4	GK	HD223	GK_HD223	Evoluee	9215	P6	0.82	0.47	0.23	0.15	0.365716	13.7	12.796	-0.904	-0.0706471	-0.14293	0.719	-0.0706471	-0.0215595	-0.0490876	3.27685
477	36	8	GK	HD223	GK_HD223	Evoluee	9215	P4	0.76	0.42	0.2	0.12	0.698081	11.8	12.796	0.996	0.0778368	0.189436	1.37243	0.0778368	-0.0215595	0.0993963	-3.61033
478	40	5	GK	HD223	GK_HD223	Evoluee	9215	P9	0.94	0.53	0.29	0.15	0.631385	13	12.796	-0.204	-0.0159425	0.12274	1.24131	-0.0159425	-0.0215595	0.00561699	0.739465
479	47	10	GK	HD223	GK_HD223	Evoluee	9215	P5	0.82	0.6	0.31	0.15	1.51624	12.8	12.796	-0.004	-0.000312598	1.0076	2.98094	-0.000312598	-0.0215595	0.0212469	0.0144993
465	2	10	GK	HD223	GK_HD223	Evoluee	9214	P3	0.43	0.33	0.26	0.15	0.323184	13.45	12.796	-0.654	-0.0511097	-0.185461	0.635382	-0.0511097	-0.0215595	-0.0295503	2.37064
466	21	8	GK	HD223	GK_HD223	Evoluee	9214	P6	0.38	0.34	0.21	0.13	0.929456	13.62	12.796	-0.824	-0.0643951	0.42081	1.82732	-0.0643951	-0.0215595	-0.0428357	2.98686
467	25	4	GK	HD223	GK_HD223	Evoluee	9214	P1	0.38	0.25	0.17	0.11	0.296786	13.41	12.796	-0.614	-0.0479837	-0.211859	0.583484	-0.0479837	-0.0215595	-0.0264243	2.22565
468	25	5	GK	HD223	GK_HD223	Evoluee	9214	P9	0.85	0.51	0.32	0.17	0.714867	12.49	12.796	0.306	0.0239137	0.206222	1.40543	0.0239137	-0.0215595	0.0454732	-1.1092
469	47	6	GK	HD223	GK_HD223	Evoluee	9214	P10	0.33	0.22	0.14	0.11	0.152015	9.4	12.796	3.396	0.265395	-0.35663	0.298863	0.265395	-0.0215595	0.286955	-12.3099
470	58	1	GK	HD223	GK_HD223	Evoluee	9214	P8	0.44	0.31	0.21	0.11	0.2	13.8	12.796	-1.004	-0.078462	-0.308645	0.393201	-0.078462	-0.0215595	-0.0569025	3.63933
457	1	12	GK	HD223	GK_HD223	Evoluee	9213	P3	0.43	0.41	0.28	0.18	0.0307616	14.37	12.796	-1.574	-0.123007	-0.477884	0.0604775	-0.123007	-0.0215595	-0.101448	5.70548
458	2	2	GK	HD223	GK_HD223	Evoluee	9213	P1	0.31	0.19	0.19	0.13	0.0250146	13.92	12.796	-1.124	-0.0878399	-0.483631	0.0491789	-0.0878399	-0.0215595	-0.0662805	4.07431
459	5	10	GK	HD223	GK_HD223	Evoluee	9213	P6	0.48	0.28	0.21	0.12	0.720472	13.52	12.796	-0.724	-0.0565802	0.211827	1.41645	-0.0565802	-0.0215595	-0.0350207	2.62438
460	6	1	GK	HD223	GK_HD223	Evoluee	9213	P4	1	0.48	0.28	0.18	0.584804	12.96	12.796	-0.164	-0.0128165	0.0761582	1.14973	-0.0128165	-0.0215595	0.00874297	0.594472
461	13	5	GK	HD223	GK_HD223	Evoluee	9213	P5	0.46	0.29	0.17	0.11	0.23118	12.98	12.796	-0.184	-0.0143795	-0.277466	0.454501	-0.0143795	-0.0215595	0.00717998	0.666969
462	17	2	GK	HD223	GK_HD223	Evoluee	9213	P8	0.66	0.29	0.16	0.12	0.328169	14.01	12.796	-1.214	-0.0948734	-0.180476	0.645182	-0.0948734	-0.0215595	-0.0733139	4.40054
463	46	11	GK	HD223	GK_HD223	Evoluee	9213	P9	0.78	0.47	0.24	0.13	1.36548	12.5	12.796	0.296	0.0231322	0.856832	2.68454	0.0231322	-0.0215595	0.0446917	-1.07295
464	50	6	GK	HD223	GK_HD223	Evoluee	9213	P2	0.97	0.73	0.36	0.17	1.28933	11.8	12.796	0.996	0.0778368	0.780683	2.53483	0.0778368	-0.0215595	0.0993963	-3.61033
447	1	9	GK	HD223	GK_HD223	Evoluee	9212	P9	1.54	0.69	0.23	0.18	1.0759	14.36	12.796	-1.564	-0.122226	0.567253	2.11522	-0.122226	-0.0215595	-0.100666	5.66923
448	5	6	GK	HD223	GK_HD223	Evoluee	9212	P10	0.87	0.48	0.35	0.13	3.90334	12.38	12.796	0.416	0.0325102	3.39469	7.67399	0.0325102	-0.0215595	0.0540696	-1.50793
449	9	5	GK	HD223	GK_HD223	Evoluee	9212	P2	1.44	0.71	0.41	0.2	0.764724	13.96	12.796	-1.164	-0.0909659	0.256079	1.50345	-0.0909659	-0.0215595	-0.0694065	4.2193
450	12	11	GK	HD223	GK_HD223	Evoluee	9212	P5	0.34	0.21	0.15	0.11	0.243813	12.96	12.796	-0.164	-0.0128165	-0.264832	0.479338	-0.0128165	-0.0215595	0.00874297	0.594472
451	13	1	GK	HD223	GK_HD223	Evoluee	9212	P1	0.67	0.39	0.21	0.13	1	15.32	12.796	-2.524	-0.197249	0.491355	1.96601	-0.197249	-0.0215595	-0.17569	9.14907
452	20	9	GK	HD223	GK_HD223	Evoluee	9212	P8	0.49	0.32	0.2	0.15	0.21986	15.45	12.796	-2.654	-0.207409	-0.288786	0.432246	-0.207409	-0.0215595	-0.185849	9.6203
453	27	10	GK	HD223	GK_HD223	Evoluee	9212	P4	1.31	0.74	0.32	0.13	1.0884	14	12.796	-1.204	-0.0940919	0.579753	2.1398	-0.0940919	-0.0215595	-0.0725324	4.3643
454	49	12	GK	HD223	GK_HD223	Evoluee	9212	P3	0.66	0.36	0.2	0.12	1.26371	10.2	12.796	2.596	0.202876	0.755065	2.48446	0.202876	-0.0215595	0.224435	-9.41006
455	53	10	GK	HD223	GK_HD223	Evoluee	9212	P7	1.13	0.64	0.35	0.16	2.45497	10.7	12.796	2.096	0.163801	1.94632	4.82648	0.163801	-0.0215595	0.185361	-7.59764
456	53	12	GK	HD223	GK_HD223	Evoluee	9212	P6	0.69	0.35	0.2	0.12	0.471861	14.2	12.796	-1.404	-0.109722	-0.0367845	0.927681	-0.109722	-0.0215595	-0.0881623	5.08926
438	1	2	GK	HD223	GK_HD223	Evoluee	9211	P9	1.19	0.6	0.39	0.23	1.02469	12.81	12.796	-0.014	-0.00109409	0.51604	2.01454	-0.00109409	-0.0215595	0.0204654	0.0507476
439	8	11	GK	HD223	GK_HD223	Evoluee	9211	P6	1.05	0.5	0.31	0.24	0.315781	16.03	12.796	-3.234	-0.252735	-0.192864	0.620828	-0.252735	-0.0215595	-0.231176	11.7227
440	19	11	GK	HD223	GK_HD223	Evoluee	9211	P7	0.5	0.25	0.17	0.26	0.213299	13.8	12.796	-1.004	-0.078462	-0.295346	0.419347	-0.078462	-0.0215595	-0.0569025	3.63933
441	20	2	GK	HD223	GK_HD223	Evoluee	9211	P4	0.85	0.4	0.19	0.16	0.41703	15.14	12.796	-2.344	-0.183182	-0.0916151	0.819884	-0.183182	-0.0215595	-0.161623	8.4966
442	38	8	GK	HD223	GK_HD223	Evoluee	9211	P3	1.21	0.71	0.4	0.2	2.25307	11.6	12.796	1.196	0.0934667	1.74442	4.42955	0.0934667	-0.0215595	0.115026	-4.3353
443	45	12	GK	HD223	GK_HD223	Evoluee	9211	P8	0.48	0.28	0.2	0.13	0.29907	12.7	12.796	0.096	0.00750234	-0.209576	0.587973	0.00750234	-0.0215595	0.0290618	-0.347984
444	49	7	GK	HD223	GK_HD223	Evoluee	9211	P5	0.73	0.41	0.23	0.13	1.12755	13.3	12.796	-0.504	-0.0393873	0.618906	2.21677	-0.0393873	-0.0215595	-0.0178278	1.82691
445	49	9	GK	HD223	GK_HD223	Evoluee	9211	P1	0.39	0.33	0.17	0.11	0.34267	16.1	12.796	-3.304	-0.258206	-0.165975	0.673692	-0.258206	-0.0215595	-0.236646	11.9764
446	53	8	GK	HD223	GK_HD223	Evoluee	9211	P2	0.62	0.42	0.21	0.12	1	17.6	12.796	-4.804	-0.37543	0.491355	1.96601	-0.37543	-0.0215595	-0.35387	17.4137
428	4	5	K	HD2397	K_HD2397	Evoluee	9158	P3	0.71	0.4	0.23	0.14	1.44978	7.01	12.588	5.578	0.44312	0.226694	1.18535	0.44312	0.150569	0.292551	2.94296
429	4	9	K	HD2397	K_HD2397	Evoluee	9158	P5	0.99	0.37	0.22	0.12	1.06649	8.18	12.588	4.408	0.350175	-0.156587	0.871973	0.350175	0.150569	0.199605	2.32567
430	19	8	K	HD2397	K_HD2397	Evoluee	9158	P7	0.78	0.36	0.19	0.12	0.896561	10.45	12.588	2.138	0.169844	-0.326521	0.733035	0.169844	0.150569	0.0192748	1.12801
431	19	9	K	HD2397	K_HD2397	Evoluee	9158	P4	0.95	0.5	0.26	0.13	1.04572	5.7	12.588	6.888	0.547188	-0.177361	0.854989	0.547188	0.150569	0.396618	3.63412
432	26	11	K	HD2397	K_HD2397	Evoluee	9158	P8	0.83	0.6	0.32	0.16	1.05916	7.33	12.588	5.258	0.417699	-0.163918	0.86598	0.417699	0.150569	0.26713	2.77413
433	30	12	K	HD2397	K_HD2397	Evoluee	9158	P10	0.99	0.43	0.26	0.14	0.622903	1.79	12.588	10.798	0.857801	-0.600179	0.50929	0.857801	0.150569	0.707232	5.69705
434	38	4	K	HD2397	K_HD2397	Evoluee	9158	P6	0.89	0.52	0.3	0.15	1.23936	11.3	12.588	1.288	0.10232	0.0162738	1.01331	0.10232	0.150569	-0.0482498	0.679551
435	41	11	K	HD2397	K_HD2397	Evoluee	9158	P2	0.74	0.45	0.19	0.11	0.29689	10.9	12.588	1.688	0.134096	-0.926192	0.242739	0.134096	0.150569	-0.0164735	0.890592
436	45	3	K	HD2397	K_HD2397	Evoluee	9158	P9	0.94	0.48	0.22	0.12	1.19581	4.9	12.588	7.688	0.61074	-0.0272688	0.977705	0.61074	0.150569	0.460171	4.0562
437	52	11	K	HD2397	K_HD2397	Evoluee	9158	P1	0.86	0.64	0.27	0.14	1.29006	9.4	12.588	3.188	0.253257	0.0669732	1.05476	0.253257	0.150569	0.102688	1.68199
419	15	6	K	HD2397	K_HD2397	Evoluee	9157	P6	0.9	0.47	0.27	0.15	2.98744	2.75	12.588	9.838	0.781538	1.76436	2.44255	0.781538	0.150569	0.630969	5.19055
420	19	3	K	HD2397	K_HD2397	Evoluee	9157	P2	0.68	0.32	0.17	0.11	0.693654	9.58	12.588	3.008	0.238958	-0.529427	0.567137	0.238958	0.150569	0.0883883	1.58703
421	22	11	K	HD2397	K_HD2397	Evoluee	9157	P5	0.89	0.56	0.28	0.11	0.855594	8.04	12.588	4.548	0.361296	-0.367488	0.699539	0.361296	0.150569	0.210727	2.39953
422	30	5	K	HD2397	K_HD2397	Evoluee	9157	P8	0.81	0.39	0.22	0.14	0.426537	1.65	12.588	10.938	0.868923	-0.796545	0.34874	0.868923	0.150569	0.718353	5.77091
423	33	11	K	HD2397	K_HD2397	Evoluee	9157	P7	1.44	0.69	0.37	0.21	2.07358	10.3	12.588	2.288	0.18176	0.850498	1.69537	0.18176	0.150569	0.0311909	1.20715
424	34	1	K	HD2397	K_HD2397	Evoluee	9157	P10	0.59	0.39	0.26	0.18	0.728323	5.7	12.588	6.888	0.547188	-0.494759	0.595482	0.547188	0.150569	0.396618	3.63412
425	34	3	K	HD2397	K_HD2397	Evoluee	9157	P9	0.46	0.26	0.18	0.12	0.929456	3.7	12.588	8.888	0.706069	-0.293626	0.759929	0.706069	0.150569	0.5555	4.68933
426	37	10	K	HD2397	K_HD2397	Evoluee	9157	P3	0.99	0.58	0.29	0.15	1.20903	8.4	12.588	4.188	0.332698	-0.0140531	0.98851	0.332698	0.150569	0.182128	2.2096
427	56	5	K	HD2397	K_HD2397	Evoluee	9157	P1	0.78	0.5	0.27	0.15	0.90795	7	12.588	5.588	0.443915	-0.315132	0.742346	0.443915	0.150569	0.293345	2.94824
409	22	6	K	HD2397	K_HD2397	Evoluee	9156	P10	0.78	0.19	0.14	0.11	0.404417	11.87	12.588	0.718	0.0570384	-0.818665	0.330654	0.0570384	0.150569	-0.093531	0.378818
410	22	8	K	HD2397	K_HD2397	Evoluee	9156	P4	0.93	0.68	0.42	0.22	1.2937	11.11	12.588	1.478	0.117413	0.0706229	1.05774	0.117413	0.150569	-0.0331561	0.779796
411	26	4	K	HD2397	K_HD2397	Evoluee	9156	P3	0.81	0.52	0.27	0.14	0.982276	10.4	12.588	2.188	0.173816	-0.240806	0.803116	0.173816	0.150569	0.0232469	1.15439
412	33	6	K	HD2397	K_HD2397	Evoluee	9156	P6	0.74	0.41	0.22	0.13	1.04106	10.6	12.588	1.988	0.157928	-0.182026	0.851175	0.157928	0.150569	0.00735872	1.04887
413	36	11	K	HD2397	K_HD2397	Evoluee	9156	P7	0.93	0.47	0.22	0.12	1	5.6	12.588	6.988	0.555132	-0.223082	0.817607	0.555132	0.150569	0.404562	3.68688
414	36	12	K	HD2397	K_HD2397	Evoluee	9156	P2	0.98	0.44	0.22	0.12	0.805503	12.1	12.588	0.488	0.0387671	-0.417579	0.658585	0.0387671	0.150569	-0.111802	0.25747
415	40	9	K	HD2397	K_HD2397	Evoluee	9156	P1	1.31	0.55	0.31	0.16	3.04721	14	12.588	-1.412	-0.11217	1.82413	2.49142	-0.11217	0.150569	-0.26274	-0.744974
416	56	1	K	HD2397	K_HD2397	Evoluee	9156	P9	0.87	0.49	0.27	0.14	0.863888	8.6	12.588	3.988	0.31681	-0.359194	0.70632	0.31681	0.150569	0.16624	2.10408
417	58	8	K	HD2397	K_HD2397	Evoluee	9156	P5	0.83	0.41	0.24	0.12	1.0993	10.8	12.588	1.788	0.14204	-0.123783	0.898794	0.14204	0.150569	-0.00852943	0.943352
418	58	9	K	HD2397	K_HD2397	Evoluee	9156	P8	0.78	0.47	0.28	0.13	1.94004	13.6	12.588	-1.012	-0.080394	0.71696	1.58619	-0.080394	0.150569	-0.230963	-0.533933
399	3	2	K	HD2397	K_HD2397	Evoluee	9155	P5	0.89	0.42	0.29	0.15	0.22936	12.48	12.588	0.108	0.0085796	-0.993722	0.187526	0.0085796	0.150569	-0.14199	0.056981
400	3	4	K	HD2397	K_HD2397	Evoluee	9155	P8	0.85	0.78	0.24	0.14	0.932417	9.28	12.588	3.308	0.26279	-0.290665	0.76235	0.26279	0.150569	0.11222	1.74531
401	7	1	K	HD2397	K_HD2397	Evoluee	9155	P9	0.55	0.43	0.25	0.12	0.89826	11.64	12.588	0.948	0.0753098	-0.324822	0.734423	0.0753098	0.150569	-0.0752596	0.500167
402	10	11	K	HD2397	K_HD2397	Evoluee	9155	P7	0.58	0.3	0.17	0.11	0.558625	12.75	12.588	-0.162	-0.0128694	-0.664457	0.456736	-0.0128694	0.150569	-0.163439	-0.0854715
403	18	4	K	HD2397	K_HD2397	Evoluee	9155	P10	0.58	0.36	0.19	0.11	0.2	9.63	12.588	2.958	0.234986	-1.02308	0.163521	0.234986	0.150569	0.0844162	1.56065
404	25	11	K	HD2397	K_HD2397	Evoluee	9155	P1	0.84	0.59	0.32	0.16	0.67959	12.58	12.588	0.008	0.000635526	-0.543492	0.555638	0.000635526	0.150569	-0.149934	0.00422082
405	29	4	K	HD2397	K_HD2397	Evoluee	9155	P4	0.8	0.54	0.31	0.15	1.11724	11.7	12.588	0.888	0.0705434	-0.105844	0.913462	0.0705434	0.150569	-0.0800261	0.46851
406	44	1	K	HD2397	K_HD2397	Evoluee	9155	P2	0.76	0.57	0.34	0.19	2.3593	12.7	12.588	-0.112	-0.00889736	1.13622	1.92898	-0.00889736	0.150569	-0.159467	-0.0590914
407	44	3	K	HD2397	K_HD2397	Evoluee	9155	P6	0.76	0.4	0.26	0.15	1.78496	13.9	12.588	-1.312	-0.104226	0.561881	1.4594	-0.104226	0.150569	-0.254796	-0.692214
408	55	7	K	HD2397	K_HD2397	Evoluee	9155	P3	0.43	0.28	0.19	0.14	0.250737	12.8	12.588	-0.212	-0.0168414	-0.972345	0.205004	-0.0168414	0.150569	-0.167411	-0.111852
389	2	5	K	HD2397	K_HD2397	Evoluee	9154	P10	1.85	0.7	0.38	0.2	1.2937	10.22	12.588	2.368	0.188116	0.0706229	1.05774	0.188116	0.150569	0.0375462	1.24936
390	2	7	K	HD2397	K_HD2397	Evoluee	9154	P8	0.64	0.36	0.28	0.17	0.119223	12.23	12.588	0.358	0.0284398	-1.10386	0.0974778	0.0284398	0.150569	-0.12213	0.188881
391	6	4	K	HD2397	K_HD2397	Evoluee	9154	P1	1.25	0.61	0.4	0.21	1.7648	9.97	12.588	2.618	0.207976	0.541717	1.44291	0.207976	0.150569	0.0574064	1.38126
392	13	12	K	HD2397	K_HD2397	Evoluee	9154	P9	0.84	0.37	0.21	0.13	0.520048	9	12.588	3.588	0.285033	-0.703034	0.425195	0.285033	0.150569	0.134464	1.89304
393	17	8	K	HD2397	K_HD2397	Evoluee	9154	P3	0.54	0.25	0.14	0.11	0.236231	10.48	12.588	2.108	0.167461	-0.986851	0.193144	0.167461	0.150569	0.0168916	1.11218
394	32	10	K	HD2397	K_HD2397	Evoluee	9154	P5	0.86	0.56	0.29	0.16	1.42997	10.6	12.588	1.988	0.157928	0.206887	1.16915	0.157928	0.150569	0.00735872	1.04887
395	43	9	K	HD2397	K_HD2397	Evoluee	9154	P6	0.59	0.32	0.18	0.13	0.157572	10.1	12.588	2.488	0.197649	-1.06551	0.128832	0.197649	0.150569	0.0470791	1.31267
396	43	10	K	HD2397	K_HD2397	Evoluee	9154	P4	1.01	0.66	0.32	0.15	1.26704	11.3	12.588	1.288	0.10232	0.0439562	1.03594	0.10232	0.150569	-0.0482498	0.679551
397	50	11	K	HD2397	K_HD2397	Evoluee	9154	P7	1.02	0.25	0.2	0.12	2.98058	11.6	12.588	0.988	0.0784874	1.7575	2.43694	0.0784874	0.150569	-0.072082	0.521271
398	58	3	K	HD2397	K_HD2397	Evoluee	9154	P2	0.78	0.47	0.28	0.14	1.33994	12	12.588	0.588	0.0467112	0.116858	1.09554	0.0467112	0.150569	-0.103858	0.31023
380	2	4	K	HD2397	K_HD2397	Evoluee	9153	P7	1.35	0.64	0.37	0.16	0.960238	11.25	12.588	1.338	0.106292	-0.262844	0.785097	0.106292	0.150569	-0.0442778	0.705931
381	9	9	K	HD2397	K_HD2397	Evoluee	9153	P8	0.76	0.4	0.22	0.13	0.147294	3.36	12.588	9.228	0.733079	-1.07579	0.120428	0.733079	0.150569	0.58251	4.86871
382	13	7	K	HD2397	K_HD2397	Evoluee	9153	P10	0.59	0.33	0.19	0.12	1.07965	10.11	12.588	2.478	0.196854	-0.143429	0.882732	0.196854	0.150569	0.0462847	1.3074
383	17	4	K	HD2397	K_HD2397	Evoluee	9153	P6	0.36	0.22	0.14	0.11	0.140414	9.48	12.588	3.108	0.246902	-1.08267	0.114803	0.246902	0.150569	0.0963323	1.63979
384	20	12	K	HD2397	K_HD2397	Evoluee	9153	P9	0.4	0.22	0.16	0.13	0.0913444	7.16	12.588	5.428	0.431204	-1.13174	0.0746838	0.431204	0.150569	0.280635	2.86382
385	21	3	K	HD2397	K_HD2397	Evoluee	9153	P5	0.75	0.59	0.3	0.16	1.30417	9.57	12.588	3.018	0.239752	0.0810872	1.0663	0.239752	0.150569	0.0891827	1.5923
386	24	10	K	HD2397	K_HD2397	Evoluee	9153	P4	0.84	0.53	0.32	0.17	1.84618	10.14	12.588	2.448	0.194471	0.623099	1.50945	0.194471	0.150569	0.0439015	1.29157
387	46	9	K	HD2397	K_HD2397	Evoluee	9153	P3	0.56	0.33	0.18	0.12	0.423854	6.6	12.588	5.988	0.475691	-0.799228	0.346546	0.475691	0.150569	0.325122	3.15928
388	54	6	K	HD2397	K_HD2397	Evoluee	9153	P1	0.7	0.44	0.23	0.11	1	12	12.588	0.588	0.0467112	-0.223082	0.817607	0.0467112	0.150569	-0.103858	0.31023
370	1	8	K	HD2397	K_HD2397	Evoluee	9152	P1	1.05	0.58	0.33	0.13	0.391082	12.36	12.588	0.228	0.0181125	-0.832	0.319751	0.0181125	0.150569	-0.132457	0.120293
371	9	6	K	HD2397	K_HD2397	Evoluee	9152	P2	0.54	0.3	0.18	0.12	0.0792724	12.82	12.588	-0.232	-0.0184303	-1.14381	0.0648137	-0.0184303	0.150569	-0.169	-0.122404
372	13	2	K	HD2397	K_HD2397	Evoluee	9152	P6	0.76	0.37	0.22	0.12	2.23607	11.84	12.588	0.748	0.0594217	1.01299	1.82822	0.0594217	0.150569	-0.0911478	0.394646
373	16	10	K	HD2397	K_HD2397	Evoluee	9152	P3	0.54	0.28	0.17	0.13	0.232889	9.49	12.588	3.098	0.246107	-0.990193	0.190412	0.246107	0.150569	0.0955379	1.63451
374	38	11	K	HD2397	K_HD2397	Evoluee	9152	P9	0.81	0.52	0.3	0.15	1.23936	10.9	12.588	1.688	0.134096	0.0162738	1.01331	0.134096	0.150569	-0.0164735	0.890592
375	39	2	K	HD2397	K_HD2397	Evoluee	9152	P8	1.21	0.65	0.35	0.18	1.7648	9.9	12.588	2.688	0.213537	0.541717	1.44291	0.213537	0.150569	0.0629672	1.41819
376	46	5	K	HD2397	K_HD2397	Evoluee	9152	P5	0.79	0.46	0.24	0.14	3.40838	12.3	12.588	0.288	0.0228789	2.1853	2.78672	0.0228789	0.150569	-0.127691	0.151949
377	50	1	K	HD2397	K_HD2397	Evoluee	9152	P10	0.84	0.55	0.29	0.14	1.29519	10.7	12.588	1.888	0.149984	0.072111	1.05896	0.149984	0.150569	-0.000585353	0.996112
378	50	4	K	HD2397	K_HD2397	Evoluee	9152	P7	0.79	0.52	0.29	0.17	0.970635	11.4	12.588	1.188	0.0943756	-0.252447	0.793598	0.0943756	0.150569	-0.0561939	0.626791
379	57	7	K	HD2397	K_HD2397	Evoluee	9152	P4	0.9	0.09	0.09	0.09	3.06366	12.3	12.588	0.288	0.0228789	1.84057	2.50487	0.0228789	0.150569	-0.127691	0.151949
360	1	5	K	HD2397	K_HD2397	Evoluee	9151	P3	1.14	0.67	0.46	0.2	0.728369	12.64	12.588	-0.052	-0.00413092	-0.494713	0.595519	-0.00413092	0.150569	-0.1547	-0.0274353
361	1	6	K	HD2397	K_HD2397	Evoluee	9151	P7	0.97	0.56	0.33	0.17	0.341995	10.55	12.588	2.038	0.1619	-0.881087	0.279618	0.1619	0.150569	0.0113308	1.07525
362	5	1	K	HD2397	K_HD2397	Evoluee	9151	P6	0.87	0.43	0.19	0.11	2.4727	9.66	12.588	2.928	0.232602	1.24961	2.02169	0.232602	0.150569	0.082033	1.54482
363	8	8	K	HD2397	K_HD2397	Evoluee	9151	P1	0.86	0.5	0.3	0.16	0.332855	7.56	12.588	5.028	0.399428	-0.890226	0.272145	0.399428	0.150569	0.248859	2.65278
364	16	5	K	HD2397	K_HD2397	Evoluee	9151	P5	1.21	0.54	0.29	0.15	1	9.59	12.588	2.998	0.238163	-0.223082	0.817607	0.238163	0.150569	0.0875939	1.58175
365	27	7	K	HD2397	K_HD2397	Evoluee	9151	P2	1.18	0.44	0.22	0.11	1.19687	5.11	12.588	7.478	0.594058	-0.0262118	0.978569	0.594058	0.150569	0.443488	3.94541
366	34	11	K	HD2397	K_HD2397	Evoluee	9151	P4	0.81	0.43	0.19	0.15	4.01473	7.5	12.588	5.088	0.404194	2.79164	3.28247	0.404194	0.150569	0.253625	2.68444
367	34	12	K	HD2397	K_HD2397	Evoluee	9151	P8	0.56	0.37	0.21	0.14	0.739508	8.7	12.588	3.888	0.308866	-0.483574	0.604627	0.308866	0.150569	0.158296	2.05132
368	49	11	K	HD2397	K_HD2397	Evoluee	9151	P10	0.94	0.47	0.22	0.13	1.20846	10.3	12.588	2.288	0.18176	-0.0146234	0.988044	0.18176	0.150569	0.0311909	1.20715
369	57	1	K	HD2397	K_HD2397	Evoluee	9151	P9	0.85	0.09	0.09	0.09	2.57196	2.7	12.588	9.888	0.78551	1.34888	2.10286	0.78551	0.150569	0.634941	5.21693
350	4	7	K	HD2341	K_HD2341	Evoluee	9148	P8	0.45	0.28	0.18	0.12	0.498095	4.71	11.308	6.598	0.583481	-0.600413	0.453429	0.583481	0.151486	0.431995	3.85172
351	8	6	K	HD2341	K_HD2341	Evoluee	9148	P7	1.64	0.8	0.42	0.22	1.11739	13.11	11.308	-1.802	-0.159356	0.0188824	1.01719	-0.159356	0.151486	-0.310842	-1.05196
352	23	4	K	HD2341	K_HD2341	Evoluee	9148	P6	0.81	0.56	0.35	0.2	1.95356	12.08	11.308	-0.772	-0.0682703	0.85505	1.77837	-0.0682703	0.151486	-0.219756	-0.450671
353	23	5	K	HD2341	K_HD2341	Evoluee	9148	P2	0.81	0.59	0.33	0.18	2.39116	11.16	11.308	0.148	0.0130881	1.29265	2.17674	0.0130881	0.151486	-0.138398	0.0863981
354	34	8	K	HD2341	K_HD2341	Evoluee	9148	P9	0.63	0.44	0.25	0.14	1.0884	9.5	11.308	1.808	0.159887	-0.0101094	0.990797	0.159887	0.151486	0.00840113	1.05546
355	38	1	K	HD2341	K_HD2341	Evoluee	9148	P1	1.07	0.58	0.35	0.17	2.77128	10.5	11.308	0.808	0.0714538	1.67278	2.52277	0.0714538	0.151486	-0.0800318	0.471687
356	45	2	K	HD2341	K_HD2341	Evoluee	9148	P4	0.93	0.59	0.33	0.17	1.82858	10.8	11.308	0.508	0.0449239	0.730071	1.6646	0.0449239	0.151486	-0.106562	0.296556
357	45	4	K	HD2341	K_HD2341	Evoluee	9148	P5	0.76	0.43	0.2	0.12	2.60648	12.1	11.308	-0.792	-0.0700389	1.50797	2.37274	-0.0700389	0.151486	-0.221525	-0.462347
358	45	5	K	HD2341	K_HD2341	Evoluee	9148	P3	0.68	0.41	0.25	0.13	0.817765	12.9	11.308	-1.592	-0.140785	-0.280742	0.744433	-0.140785	0.151486	-0.292271	-0.929364
359	49	4	K	HD2341	K_HD2341	Evoluee	9148	P10	0.71	0.52	0.29	0.14	1.23318	9.8	11.308	1.508	0.133357	0.134672	1.1226	0.133357	0.151486	-0.0181288	0.880327
340	3	11	K	HD2341	K_HD2341	Evoluee	9147	P6	1.12	0.54	0.35	0.18	0.590238	5.35	11.308	5.958	0.526884	-0.50827	0.537309	0.526884	0.151486	0.375398	3.47811
341	7	12	K	HD2341	K_HD2341	Evoluee	9147	P2	1.1	0.46	0.27	0.13	1.52735	12.46	11.308	-1.152	-0.101875	0.428845	1.39039	-0.101875	0.151486	-0.25336	-0.672504
342	11	6	K	HD2341	K_HD2341	Evoluee	9147	P5	1.34	0.56	0.29	0.18	1.96926	12.22	11.308	-0.912	-0.0806509	0.870753	1.79267	-0.0806509	0.151486	-0.232137	-0.532399
343	11	11	K	HD2341	K_HD2341	Evoluee	9147	P8	0.73	0.41	0.23	0.12	1.13741	4.34	11.308	6.968	0.616201	0.0389037	1.03542	0.616201	0.151486	0.464715	4.06772
344	19	2	K	HD2341	K_HD2341	Evoluee	9147	P4	0.73	0.45	0.24	0.14	0.66874	10.57	11.308	0.738	0.0652635	-0.429767	0.608772	0.0652635	0.151486	-0.0862221	0.430823
345	19	4	K	HD2341	K_HD2341	Evoluee	9147	P9	0.58	0.28	0.2	0.12	0.402282	12.24	11.308	-0.932	-0.0824195	-0.696226	0.366207	-0.0824195	0.151486	-0.233905	-0.544075
346	26	8	K	HD2341	K_HD2341	Evoluee	9147	P1	0.71	0.62	0.35	0.13	0.896801	13.6	11.308	-2.292	-0.202688	-0.201707	0.816381	-0.202688	0.151486	-0.354174	-1.338
347	37	5	K	HD2341	K_HD2341	Evoluee	9147	P3	1.08	0.57	0.32	0.16	3.15098	10.1	11.308	1.208	0.106827	2.05247	2.86842	0.106827	0.151486	-0.0446586	0.705196
348	37	9	K	HD2341	K_HD2341	Evoluee	9147	P10	0.9	0.53	0.27	0.15	1.30766	12.1	11.308	-0.792	-0.0700389	0.209153	1.1904	-0.0700389	0.151486	-0.221525	-0.462347
349	40	12	K	HD2341	K_HD2341	Evoluee	9147	P7	1.14	0.54	0.34	0.18	1.65359	11.3	11.308	0.008	0.000707464	0.555083	1.50531	0.000707464	0.151486	-0.150778	0.00467017
330	3	5	K	HD2341	K_HD2341	Evoluee	9146	P7	1.53	0.69	0.4	0.22	0.779003	11.05	11.308	0.258	0.0228157	-0.319505	0.709147	0.0228157	0.151486	-0.12867	0.150613
331	3	9	K	HD2341	K_HD2341	Evoluee	9146	P1	1.68	0.76	0.43	0.23	1.18358	10.02	11.308	1.288	0.113902	0.0850753	1.07745	0.113902	0.151486	-0.037584	0.751897
332	7	6	K	HD2341	K_HD2341	Evoluee	9146	P6	0.49	0.26	0.16	0.12	0.430494	6.36	11.308	4.948	0.437566	-0.668013	0.39189	0.437566	0.151486	0.286081	2.8885
333	11	2	K	HD2341	K_HD2341	Evoluee	9146	P8	1.44	0.67	0.32	0.17	3.86487	10.27	11.308	1.038	0.0917934	2.76636	3.51829	0.0917934	0.151486	-0.0596923	0.605954
334	22	9	K	HD2341	K_HD2341	Evoluee	9146	P10	0.78	0.63	0.35	0.21	0.942133	9.99	11.308	1.318	0.116555	-0.156375	0.857648	0.116555	0.151486	-0.034931	0.76941
335	25	12	K	HD2341	K_HD2341	Evoluee	9146	P3	0.45	0.25	0.15	0.11	0.2	8.01	11.308	3.298	0.291652	-0.898508	0.182065	0.291652	0.151486	0.140166	1.92528
336	37	2	K	HD2341	K_HD2341	Evoluee	9146	P4	0.26	0.16	0.13	0.11	0.0544539	1.1	11.308	10.208	0.902724	-1.04405	0.0495708	0.902724	0.151486	0.751238	5.95914
337	48	2	K	HD2341	K_HD2341	Evoluee	9146	P5	0.67	0.44	0.25	0.44	0.507805	8.5	11.308	2.808	0.24832	-0.590703	0.462268	0.24832	0.151486	0.0968341	1.63923
338	51	10	K	HD2341	K_HD2341	Evoluee	9146	P9	1.02	0.55	0.31	0.15	0.646689	9.6	11.308	1.708	0.151044	-0.451819	0.588698	0.151044	0.151486	-0.000442165	0.997081
339	56	2	K	HD2341	K_HD2341	Evoluee	9146	P2	0.76	0.38	0.25	0.15	1.14802	10.9	11.308	0.408	0.0360807	0.0495075	1.04507	0.0360807	0.151486	-0.115405	0.238179
320	6	10	K	HD2341	K_HD2341	Evoluee	9145	P9	1.19	0.68	0.4	0.22	1.6957	7.22	11.308	4.088	0.361514	0.597194	1.54364	0.361514	0.151486	0.210028	2.38646
321	7	2	K	HD2341	K_HD2341	Evoluee	9145	P3	0.46	0.27	0.16	0.11	0.415665	10.87	11.308	0.438	0.0387336	-0.682843	0.378391	0.0387336	0.151486	-0.112752	0.255692
322	10	8	K	HD2341	K_HD2341	Evoluee	9145	P7	0.76	0.42	0.2	0.12	2.0711	10.85	11.308	0.458	0.0405023	0.972591	1.88537	0.0405023	0.151486	-0.110983	0.267367
323	14	7	K	HD2341	K_HD2341	Evoluee	9145	P1	0.71	0.42	0.26	0.16	0.859947	10.2	11.308	1.108	0.0979837	-0.238561	0.782832	0.0979837	0.151486	-0.0535019	0.646818
324	18	1	K	HD2341	K_HD2341	Evoluee	9145	P2	0.92	0.48	0.27	0.16	0.365716	13.75	11.308	-2.442	-0.215953	-0.732792	0.332921	-0.215953	0.151486	-0.367439	-1.42557
325	29	5	K	HD2341	K_HD2341	Evoluee	9145	P4	0.94	0.52	0.28	0.15	1.30528	8.37	11.308	2.938	0.259816	0.206775	1.18823	0.259816	0.151486	0.10833	1.71512
326	29	7	K	HD2341	K_HD2341	Evoluee	9145	P8	0.83	0.4	0.23	0.14	1.19878	9.77	11.308	1.538	0.13601	0.100267	1.09128	0.13601	0.151486	-0.0154758	0.89784
327	33	3	K	HD2341	K_HD2341	Evoluee	9145	P10	1.03	0.59	0.33	0.16	2.03409	9.5	11.308	1.808	0.159887	0.935577	1.85168	0.159887	0.151486	0.00840113	1.05546
328	47	8	K	HD2341	K_HD2341	Evoluee	9145	P5	1.01	0.69	0.39	0.22	2.62653	9.5	11.308	1.808	0.159887	1.52802	2.391	0.159887	0.151486	0.00840113	1.05546
329	47	11	K	HD2341	K_HD2341	Evoluee	9145	P6	0.68	0.46	0.25	0.15	0.431151	9.1	11.308	2.208	0.19526	-0.667357	0.392488	0.19526	0.151486	0.0437743	1.28897
310	2	8	K	HD2341	K_HD2341	Evoluee	9144	P4	1.78	0.76	0.38	0.2	1.18585	13.02	11.308	-1.712	-0.151397	0.0873397	1.07951	-0.151397	0.151486	-0.302883	-0.999416
311	2	9	K	HD2341	K_HD2341	Evoluee	9144	P3	1.73	0.83	0.41	0.2	1.66878	13.68	11.308	-2.372	-0.209763	0.570274	1.51914	-0.209763	0.151486	-0.361249	-1.38471
312	14	1	K	HD2341	K_HD2341	Evoluee	9144	P9	0.72	0.37	0.23	0.14	0.353422	8.7	11.308	2.608	0.230633	-0.745085	0.32173	0.230633	0.151486	0.0791475	1.52248
313	17	10	K	HD2341	K_HD2341	Evoluee	9144	P2	0.81	0.4	0.22	0.12	1.03614	10.89	11.308	0.418	0.036965	-0.0623677	0.943225	0.036965	0.151486	-0.114521	0.244016
314	24	12	K	HD2341	K_HD2341	Evoluee	9144	P6	0.63	0.42	0.24	0.16	0.794597	10.38	11.308	0.928	0.0820658	-0.30391	0.723343	0.0820658	0.151486	-0.0694199	0.54174
315	28	9	K	HD2341	K_HD2341	Evoluee	9144	P1	0.94	0.5	0.26	0.13	2.75481	9.11	11.308	2.198	0.194376	1.65631	2.50778	0.194376	0.151486	0.04289	1.28313
316	36	4	K	HD2341	K_HD2341	Evoluee	9144	P10	1.02	0.55	0.21	0.13	1.91511	10.5	11.308	0.808	0.0714538	0.816598	1.74337	0.0714538	0.151486	-0.0800318	0.471687
317	43	6	K	HD2341	K_HD2341	Evoluee	9144	P5	0.9	0.66	0.35	0.17	1.32206	8.3	11.308	3.008	0.266006	0.223548	1.2035	0.266006	0.151486	0.114521	1.75598
318	51	2	K	HD2341	K_HD2341	Evoluee	9144	P8	0.7	0.4	0.23	0.13	1.14353	10.5	11.308	0.808	0.0714538	0.0450221	1.04098	0.0714538	0.151486	-0.0800318	0.471687
319	54	11	K	HD2341	K_HD2341	Evoluee	9144	P7	0.49	0.3	0.19	0.13	0.305471	7.5	11.308	3.808	0.336753	-0.793037	0.278078	0.336753	0.151486	0.185267	2.223
300	2	1	K	HD2341	K_HD2341	Evoluee	9143	P3	1.6	0.64	0.37	0.21	1.86991	10.5	11.308	0.808	0.0714538	0.771406	1.70223	0.0714538	0.151486	-0.0800318	0.471687
301	2	3	K	HD2341	K_HD2341	Evoluee	9143	P5	1.75	0.73	0.4	0.22	0.952399	9.61	11.308	1.698	0.150159	-0.146108	0.866994	0.150159	0.151486	-0.0013265	0.991243
302	9	12	K	HD2341	K_HD2341	Evoluee	9143	P10	1.23	0.61	0.38	0.21	1.26704	6.73	11.308	4.578	0.404846	0.16853	1.15342	0.404846	0.151486	0.25336	2.6725
303	31	12	K	HD2341	K_HD2341	Evoluee	9143	P2	0.64	0.41	0.3	0.18	1.70998	11.6	11.308	-0.292	-0.0258224	0.611468	1.55664	-0.0258224	0.151486	-0.177308	-0.170461
304	32	5	K	HD2341	K_HD2341	Evoluee	9143	P1	0.76	0.41	0.24	0.18	0.998854	11	11.308	0.308	0.0272374	-0.0996534	0.909283	0.0272374	0.151486	-0.124248	0.179802
305	35	9	K	HD2341	K_HD2341	Evoluee	9143	P8	0.88	0.59	0.33	0.22	2.38683	11	11.308	0.308	0.0272374	1.28832	2.17279	0.0272374	0.151486	-0.124248	0.179802
306	35	12	K	HD2341	K_HD2341	Evoluee	9143	P4	0.9	0.51	0.29	0.16	0.746302	12.5	11.308	-1.192	-0.105412	-0.352206	0.679378	-0.105412	0.151486	-0.256898	-0.695855
307	43	1	K	HD2341	K_HD2341	Evoluee	9143	P6	1.28	0.83	0.54	0.23	4.03435	10.5	11.308	0.808	0.0714538	2.93585	3.67258	0.0714538	0.151486	-0.0800318	0.471687
308	43	3	K	HD2341	K_HD2341	Evoluee	9143	P9	0.89	0.51	0.23	0.17	1.10246	11.7	11.308	-0.392	-0.0346657	0.00394964	1.0036	-0.0346657	0.151486	-0.186151	-0.228838
309	43	4	K	HD2341	K_HD2341	Evoluee	9143	P7	0.86	0.59	0.41	0.2	1.59193	9.2	11.308	2.108	0.186417	0.493425	1.44918	0.186417	0.151486	0.034931	1.23059
292	9	2	K	HD2341	K_HD2341	Evoluee	9142	P10	1.29	0.61	0.34	0.18	0.665914	10.93	11.308	0.378	0.0334277	-0.432594	0.606199	0.0334277	0.151486	-0.118058	0.220665
293	13	3	K	HD2341	K_HD2341	Evoluee	9142	P7	0.99	0.6	0.32	0.17	3.3437	13.46	11.308	-2.152	-0.190308	2.24519	3.04386	-0.190308	0.151486	-0.341793	-1.25628
294	24	7	K	HD2341	K_HD2341	Evoluee	9142	P5	0.87	0.55	0.35	0.18	1.39285	12.88	11.308	-1.572	-0.139017	0.294346	1.26795	-0.139017	0.151486	-0.290502	-0.917688
295	27	11	K	HD2341	K_HD2341	Evoluee	9142	P9	0.76	0.41	0.23	0.12	1.56372	8.22	11.308	3.088	0.273081	0.46521	1.42349	0.273081	0.151486	0.121595	1.80269
296	31	8	K	HD2341	K_HD2341	Evoluee	9142	P6	1.08	0.63	0.37	0.19	1.97569	11.6	11.308	-0.292	-0.0258224	0.877179	1.79852	-0.0258224	0.151486	-0.177308	-0.170461
297	35	3	K	HD2341	K_HD2341	Evoluee	9142	P4	0.45	0.26	0.18	0.13	0.136611	8.4	11.308	2.908	0.257163	-0.961897	0.12436	0.257163	0.151486	0.105677	1.69761
298	42	6	K	HD2341	K_HD2341	Evoluee	9142	P2	1.28	0.97	0.58	0.37	4.79786	9.6	11.308	1.708	0.151044	3.69935	4.36762	0.151044	0.151486	-0.000442165	0.997081
299	54	1	K	HD2341	K_HD2341	Evoluee	9142	P8	0.67	0.62	0.35	0.16	2.33281	12.5	11.308	-1.192	-0.105412	1.2343	2.12362	-0.105412	0.151486	-0.256898	-0.695855
282	1	1	K	HD2341	K_HD2341	Evoluee	9141	P3	1.17	0.69	0.44	0.24	0.330718	11.88	11.308	-0.572	-0.0505837	-0.76779	0.301061	-0.0505837	0.151486	-0.202069	-0.333917
283	19	12	K	HD2341	K_HD2341	Evoluee	9141	P4	0.87	0.51	0.29	0.14	0.621564	12.11	11.308	-0.802	-0.0709232	-0.476943	0.565826	-0.0709232	0.151486	-0.222409	-0.468184
284	23	9	K	HD2341	K_HD2341	Evoluee	9141	P1	0.46	0.28	0.19	0.12	0.133748	9.85	11.308	1.458	0.128935	-0.96476	0.121754	0.128935	0.151486	-0.0225504	0.851138
285	27	4	K	HD2341	K_HD2341	Evoluee	9141	P7	0.62	0.36	0.19	0.12	0.673356	5.01	11.308	6.298	0.556951	-0.425152	0.612973	0.556951	0.151486	0.405465	3.67659
286	27	6	K	HD2341	K_HD2341	Evoluee	9141	P9	0.62	0.37	0.21	0.12	0.637219	6.73	11.308	4.578	0.404846	-0.461289	0.580076	0.404846	0.151486	0.25336	2.6725
287	38	7	K	HD2341	K_HD2341	Evoluee	9141	P6	0.83	0.46	0.24	0.15	1.174	8.5	11.308	2.808	0.24832	0.0754935	1.06872	0.24832	0.151486	0.0968341	1.63923
288	45	9	K	HD2341	K_HD2341	Evoluee	9141	P10	1.01	0.63	0.31	0.15	1.49535	12.5	11.308	-1.192	-0.105412	0.396841	1.36125	-0.105412	0.151486	-0.256898	-0.695855
289	45	11	K	HD2341	K_HD2341	Evoluee	9141	P8	0.61	0.34	0.18	0.11	0.404417	7.2	11.308	4.108	0.363283	-0.694091	0.368151	0.363283	0.151486	0.211797	2.39813
290	49	8	K	HD2341	K_HD2341	Evoluee	9141	P5	0.95	0.54	0.25	0.13	1.19321	12.2	11.308	-0.892	-0.0788822	0.0947004	1.08621	-0.0788822	0.151486	-0.230368	-0.520724
291	49	10	K	HD2341	K_HD2341	Evoluee	9141	P2	0.76	0.47	0.25	0.14	0.802945	12.3	11.308	-0.992	-0.0877255	-0.295563	0.730942	-0.0877255	0.151486	-0.239211	-0.579101
272	8	5	K	HD253	K_HD253	Evoluee	9128	P7	1.72	0.9	0.57	0.31	1.97569	14.64	15.651	1.011	0.0645965	-0.237155	0.892828	0.0645965	0.119673	-0.0550764	0.539776
273	12	2	K	HD253	K_HD253	Evoluee	9128	P10	0.71	0.45	0.27	0.16	1.17171	12.74	15.651	2.911	0.185995	-1.04113	0.529506	0.185995	0.119673	0.0663216	1.55419
274	15	9	K	HD253	K_HD253	Evoluee	9128	P8	0.76	0.46	0.26	0.13	0.328169	15.58	15.651	0.071	0.00453645	-1.88467	0.148302	0.00453645	0.119673	-0.115136	0.0379071
275	23	7	K	HD253	K_HD253	Evoluee	9128	P3	0.9	0.7	0.44	0.25	4.48926	11.92	15.651	3.731	0.238387	2.27642	2.02873	0.238387	0.119673	0.118714	1.99199
276	23	8	K	HD253	K_HD253	Evoluee	9128	P6	0.75	0.57	0.37	0.17	1.55674	13.42	15.651	2.231	0.142547	-0.6561	0.703504	0.142547	0.119673	0.0228739	1.19114
277	26	12	K	HD253	K_HD253	Evoluee	9128	P1	0.88	0.74	0.51	0.25	2.43215	16.83	15.651	-1.179	-0.0753306	0.219308	1.09911	-0.0753306	0.119673	-0.195004	-0.629471
278	34	9	K	HD253	K_HD253	Evoluee	9128	P9	0.85	0.65	0.37	0.26	6.6997	12.2	15.651	3.451	0.220497	4.48686	3.02765	0.220497	0.119673	0.100824	1.8425
279	41	6	K	HD253	K_HD253	Evoluee	9128	P4	0.92	0.63	0.33	0.17	1.36603	9.4	15.651	6.251	0.399399	-0.846807	0.617321	0.399399	0.119673	0.279727	3.33743
280	41	10	K	HD253	K_HD253	Evoluee	9128	P2	0.97	0.69	0.41	0.21	1.09005	8.9	15.651	6.751	0.431346	-1.1228	0.4926	0.431346	0.119673	0.311673	3.60438
281	53	2	K	HD253	K_HD253	Evoluee	9128	P5	0.86	0.55	0.32	0.16	2.58353	14.5	15.651	1.151	0.0735416	0.370685	1.16752	0.0735416	0.119673	-0.0461312	0.614522
263	4	1	K	HD253	K_HD253	Evoluee	9127	P10	0.81	0.58	0.36	0.18	1.82858	14.35	15.651	1.301	0.0831257	-0.384263	0.826349	0.0831257	0.119673	-0.0365472	0.694608
264	7	11	K	HD253	K_HD253	Evoluee	9127	P2	1.09	0.58	0.33	0.16	2.72421	12.68	15.651	2.971	0.189828	0.51137	1.23109	0.189828	0.119673	0.0701553	1.58623
265	11	8	K	HD253	K_HD253	Evoluee	9127	P5	0.89	0.64	0.36	0.19	3.18609	14.18	15.651	1.471	0.0939876	0.97325	1.43982	0.0939876	0.119673	-0.0256853	0.785371
266	18	11	K	HD253	K_HD253	Evoluee	9127	P1	0.9	0.62	0.32	0.18	1.58382	11.69	15.651	3.961	0.253083	-0.629023	0.71574	0.253083	0.119673	0.13341	2.11479
267	22	12	K	HD253	K_HD253	Evoluee	9127	P4	0.66	0.61	0.34	0.14	0.836251	16.62	15.651	-0.969	-0.061913	-1.37659	0.377908	-0.061913	0.119673	-0.181586	-0.517352
268	34	2	K	HD253	K_HD253	Evoluee	9127	P3	0.8	0.53	0.33	0.2	2.02826	17.1	15.651	-1.449	-0.0925819	-0.184584	0.916585	-0.0925819	0.119673	-0.212255	-0.773625
269	41	2	K	HD253	K_HD253	Evoluee	9127	P6	1.21	0.86	0.53	0.24	3.32666	13.4	15.651	2.251	0.143825	1.11382	1.50334	0.143825	0.119673	0.0241518	1.20182
270	52	6	K	HD253	K_HD253	Evoluee	9127	P8	1.11	0.67	0.37	0.19	3.21601	16	15.651	-0.349	-0.0222989	1.00316	1.45334	-0.0222989	0.119673	-0.141972	-0.186332
271	52	7	K	HD253	K_HD253	Evoluee	9127	P7	1.04	0.67	0.35	0.17	1.58272	16.4	15.651	-0.749	-0.0478564	-0.630123	0.715242	-0.0478564	0.119673	-0.167529	-0.399893
253	3	10	K	HD253	K_HD253	Evoluee	9126	P9	1.5	0.67	0.39	0.22	0.728958	13.63	15.651	2.021	0.129129	-1.48388	0.329421	0.129129	0.119673	0.00945627	1.07902
254	7	3	K	HD253	K_HD253	Evoluee	9126	P8	0.93	0.62	0.4	0.19	4.23785	12.29	15.651	3.361	0.214747	2.02501	1.91512	0.214747	0.119673	0.0950738	1.79445
255	7	5	K	HD253	K_HD253	Evoluee	9126	P1	0.77	0.47	0.3	0.17	1.90365	10.41	15.651	5.241	0.334867	-0.309188	0.860276	0.334867	0.119673	0.215194	2.79818
256	14	12	K	HD253	K_HD253	Evoluee	9126	P4	0.92	0.71	0.41	0.22	5.90453	12.61	15.651	3.041	0.194301	3.69168	2.6683	0.194301	0.119673	0.0746278	1.6236
257	26	2	K	HD253	K_HD253	Evoluee	9126	P5	0.93	0.62	0.37	0.2	1.7648	18.47	15.651	-2.819	-0.180116	-0.448043	0.797526	-0.180116	0.119673	-0.299789	-1.50507
258	29	9	K	HD253	K_HD253	Evoluee	9126	P10	0.83	0.68	0.41	0.21	1.51369	8.25	15.651	7.401	0.472877	-0.699149	0.684049	0.472877	0.119673	0.353204	3.95141
259	40	7	K	HD253	K_HD253	Evoluee	9126	P6	1.41	0.77	0.46	0.24	6.24084	13	15.651	2.651	0.169382	4.028	2.82028	0.169382	0.119673	0.0497093	1.41538
260	44	8	K	HD253	K_HD253	Evoluee	9126	P2	1.26	0.79	0.43	0.2	5.93853	12.8	15.651	2.851	0.182161	3.72569	2.68367	0.182161	0.119673	0.062488	1.52216
261	55	10	K	HD253	K_HD253	Evoluee	9126	P7	0.69	0.46	0.33	0.17	0.810644	9.4	15.651	6.251	0.399399	-1.4022	0.366336	0.399399	0.119673	0.279727	3.33743
262	58	10	K	HD253	K_HD253	Evoluee	9126	P3	0.84	0.66	0.37	0.17	10.9764	15	15.651	0.651	0.0415948	8.76357	4.96032	0.0415948	0.119673	-0.0780781	0.347571
243	6	12	K	HD253	K_HD253	Evoluee	9125	P2	1.08	0.58	0.29	0.16	0.378624	15.92	15.651	-0.269	-0.0171874	-1.83422	0.171103	-0.0171874	0.119673	-0.13686	-0.14362
244	10	7	K	HD253	K_HD253	Evoluee	9125	P8	0.87	0.62	0.4	0.18	2.98744	10.83	15.651	4.821	0.308031	0.774601	1.35005	0.308031	0.119673	0.188359	2.57395
245	21	10	K	HD253	K_HD253	Evoluee	9125	P1	0.9	0.72	0.39	0.19	0.984345	14.67	15.651	0.981	0.0626797	-1.2285	0.444833	0.0626797	0.119673	-0.0569932	0.523759
246	25	7	K	HD253	K_HD253	Evoluee	9125	P6	1.03	0.68	0.45	0.21	1.35225	17.18	15.651	-1.529	-0.0976934	-0.860593	0.611092	-0.0976934	0.119673	-0.217366	-0.816337
247	25	10	K	HD253	K_HD253	Evoluee	9125	P4	0.98	0.69	0.53	0.26	2.27831	16.92	15.651	-1.269	-0.0810811	0.0654665	1.02958	-0.0810811	0.119673	-0.200754	-0.677523
248	29	3	K	HD253	K_HD253	Evoluee	9125	P10	1.19	0.79	0.41	0.21	4.29973	10.03	15.651	5.621	0.359146	2.08689	1.94308	0.359146	0.119673	0.239474	3.00107
249	33	2	K	HD253	K_HD253	Evoluee	9125	P3	0.9	0.63	0.4	0.2	1.75646	16.6	15.651	-0.949	-0.0606351	-0.456377	0.79376	-0.0606351	0.119673	-0.180308	-0.506674
250	36	7	K	HD253	K_HD253	Evoluee	9125	P9	0.89	0.64	0.37	0.17	3.57562	16.5	15.651	-0.849	-0.0542457	1.36278	1.61585	-0.0542457	0.119673	-0.173919	-0.453284
251	51	7	K	HD253	K_HD253	Evoluee	9125	P5	1.3	0.68	0.42	0.19	1.48312	15.8	15.651	-0.149	-0.00952016	-0.729722	0.670233	-0.00952016	0.119673	-0.129193	-0.0795515
252	58	6	K	HD253	K_HD253	Evoluee	9125	P7	0.67	0.46	0.29	0.15	1.16565	12.9	15.651	2.751	0.175772	-1.04719	0.526766	0.175772	0.119673	0.0560987	1.46877
233	6	5	K	HD253	K_HD253	Evoluee	9124	P2	1.38	0.67	0.45	0.27	2.99012	12.93	15.651	2.721	0.173855	0.777273	1.35126	0.173855	0.119673	0.0541818	1.45275
234	10	5	K	HD253	K_HD253	Evoluee	9124	P9	0.74	0.53	0.29	0.17	1.56372	13.66	15.651	1.991	0.127212	-0.649125	0.706656	0.127212	0.119673	0.00753945	1.063
235	13	11	K	HD253	K_HD253	Evoluee	9124	P6	0.8	0.49	0.29	0.16	1.62858	13.7	15.651	1.951	0.124657	-0.584262	0.735968	0.124657	0.119673	0.00498371	1.04164
236	14	3	K	HD253	K_HD253	Evoluee	9124	P7	0.91	0.61	0.35	0.22	5.18559	14.07	15.651	1.581	0.101016	2.97275	2.34341	0.101016	0.119673	-0.018657	0.8441
237	17	9	K	HD253	K_HD253	Evoluee	9124	P3	0.95	0.44	0.24	0.14	0.546873	15.02	15.651	0.631	0.0403169	-1.66597	0.247136	0.0403169	0.119673	-0.079356	0.336893
238	29	2	K	HD253	K_HD253	Evoluee	9124	P4	1.09	0.69	0.42	0.22	2.61394	14.19	15.651	1.461	0.0933487	0.401097	1.18126	0.0933487	0.119673	-0.0263242	0.780032
239	47	2	K	HD253	K_HD253	Evoluee	9124	P5	1	0.67	0.46	0.25	3.71134	12.8	15.651	2.851	0.182161	1.4985	1.67718	0.182161	0.119673	0.062488	1.52216
240	51	1	K	HD253	K_HD253	Evoluee	9124	P10	0.78	0.48	0.28	0.14	0.548222	13.9	15.651	1.751	0.111878	-1.66462	0.247745	0.111878	0.119673	-0.00779503	0.934864
241	51	3	K	HD253	K_HD253	Evoluee	9124	P1	0.58	0.36	0.21	0.13	0.423547	13.6	15.651	2.051	0.131046	-1.7893	0.191404	0.131046	0.119673	0.0113731	1.09503
242	55	2	K	HD253	K_HD253	Evoluee	9124	P8	0.71	0.45	0.33	0.17	1.77677	14.6	15.651	1.051	0.0671523	-0.436068	0.802937	0.0671523	0.119673	-0.0525206	0.561132
223	17	3	K	HD253	K_HD253	Evoluee	9123	P6	0.81	0.58	0.32	0.14	1.54235	17.66	15.651	-2.009	-0.128362	-0.670488	0.697002	-0.128362	0.119673	-0.248035	-1.07261
224	17	6	K	HD253	K_HD253	Evoluee	9123	P10	0.85	0.54	0.33	0.17	1.64085	17.65	15.651	-1.999	-0.127723	-0.571997	0.74151	-0.127723	0.119673	-0.247396	-1.06727
225	21	1	K	HD253	K_HD253	Evoluee	9123	P3	1.04	0.81	0.46	0.24	2.08404	12.97	15.651	2.681	0.171299	-0.128807	0.941791	0.171299	0.119673	0.0516261	1.43139
226	32	3	K	HD253	K_HD253	Evoluee	9123	P9	0.75	0.48	0.27	0.18	0.887615	16.4	15.651	-0.749	-0.0478564	-1.32523	0.40112	-0.0478564	0.119673	-0.167529	-0.399893
227	35	11	K	HD253	K_HD253	Evoluee	9123	P8	0.58	0.37	0.22	0.14	0.261532	8.4	15.651	7.251	0.463293	-1.95131	0.118188	0.463293	0.119673	0.34362	3.87133
228	39	4	K	HD253	K_HD253	Evoluee	9123	P2	0.96	0.63	0.42	0.23	3.9393	13.4	15.651	2.251	0.143825	1.72646	1.7802	0.143825	0.119673	0.0241518	1.20182
229	39	5	K	HD253	K_HD253	Evoluee	9123	P1	0.84	0.6	0.41	0.19	5.50024	14.3	15.651	1.351	0.0863204	3.2874	2.4856	0.0863204	0.119673	-0.0333525	0.721303
230	43	2	K	HD253	K_HD253	Evoluee	9123	P7	0.82	0.56	0.32	0.16	0.72478	12.1	15.651	3.551	0.226886	-1.48806	0.327533	0.226886	0.119673	0.107214	1.89589
231	50	9	K	HD253	K_HD253	Evoluee	9123	P5	0.89	0.68	0.43	0.21	1.66878	12.7	15.651	2.951	0.18855	-0.54406	0.754135	0.18855	0.119673	0.0688774	1.57555
232	54	3	K	HD253	K_HD253	Evoluee	9123	P4	0.7	0.6	0.42	0.18	3.40838	16.9	15.651	-1.249	-0.0798032	1.19554	1.54027	-0.0798032	0.119673	-0.199476	-0.666845
213	5	9	K	HD253	K_HD253	Evoluee	9122	P6	0.99	0.63	0.35	0.18	5.4965	11.47	15.651	4.181	0.267139	3.28365	2.48391	0.267139	0.119673	0.147467	2.23225
214	20	5	K	HD253	K_HD253	Evoluee	9122	P10	0.88	0.56	0.32	0.2	1.94004	12.06	15.651	3.591	0.229442	-0.2728	0.87672	0.229442	0.119673	0.109769	1.91725
215	20	8	K	HD253	K_HD253	Evoluee	9122	P9	1.07	0.64	0.37	0.2	1.7648	11.85	15.651	3.801	0.24286	-0.448043	0.797526	0.24286	0.119673	0.123187	2.02936
216	28	1	K	HD253	K_HD253	Evoluee	9122	P1	0.95	0.67	0.43	0.19	3.08517	16.06	15.651	-0.409	-0.0261325	0.872327	1.39421	-0.0261325	0.119673	-0.145805	-0.218366
217	31	11	K	HD253	K_HD253	Evoluee	9122	P4	0.68	0.49	0.28	0.16	1.30766	8.2	15.651	7.451	0.476072	-0.905182	0.590942	0.476072	0.119673	0.356399	3.97811
218	39	3	K	HD253	K_HD253	Evoluee	9122	P3	0.82	0.58	0.39	0.19	5	12.5	15.651	3.151	0.201329	2.78716	2.25954	0.201329	0.119673	0.0816561	1.68233
219	42	8	K	HD253	K_HD253	Evoluee	9122	P2	0.77	0.64	0.37	0.24	0.942133	16.7	15.651	-1.049	-0.0670245	-1.27071	0.425757	-0.0670245	0.119673	-0.186697	-0.560064
220	42	10	K	HD253	K_HD253	Evoluee	9122	P8	0.83	0.63	0.38	0.23	1.15292	12.9	15.651	2.751	0.175772	-1.05992	0.521014	0.175772	0.119673	0.0560987	1.46877
221	57	4	K	HD253	K_HD253	Evoluee	9122	P7	0.94	0.6	0.35	0.18	1.94004	10.2	15.651	5.451	0.348284	-0.2728	0.87672	0.348284	0.119673	0.228612	2.9103
222	57	5	K	HD253	K_HD253	Evoluee	9122	P5	0.85	0.55	0.31	0.17	3.55967	17.6	15.651	-1.949	-0.124529	1.34683	1.60864	-0.124529	0.119673	-0.244202	-1.04058
203	4	11	K	HD253	K_HD253	Evoluee	9121	P3	0.74	0.53	0.35	0.16	4.22079	17.47	15.651	-1.819	-0.116223	2.00795	1.90741	-0.116223	0.119673	-0.235895	-0.971169
204	8	9	K	HD253	K_HD253	Evoluee	9121	P5	1.62	0.86	0.55	0.3	2.48192	13.38	15.651	2.271	0.145103	0.269083	1.1216	0.145103	0.119673	0.0254297	1.21249
205	8	10	K	HD253	K_HD253	Evoluee	9121	P1	1.56	0.82	0.62	0.31	1.9283	13.45	15.651	2.201	0.14063	-0.284538	0.871415	0.14063	0.119673	0.0209571	1.17512
206	12	5	K	HD253	K_HD253	Evoluee	9121	P9	0.98	0.56	0.31	0.17	2.30922	15.03	15.651	0.621	0.039678	0.096373	1.04355	0.039678	0.119673	-0.0799949	0.331554
207	27	5	K	HD253	K_HD253	Evoluee	9121	P10	1.22	0.65	0.34	0.16	3.98082	13.27	15.651	2.381	0.152131	1.76798	1.79896	0.152131	0.119673	0.032458	1.27122
208	31	5	K	HD253	K_HD253	Evoluee	9121	P6	0.99	0.69	0.41	0.24	2.29899	16.3	15.651	-0.649	-0.041467	0.0861432	1.03893	-0.041467	0.119673	-0.16114	-0.346503
209	45	8	K	HD253	K_HD253	Evoluee	9121	P8	0.8	0.53	0.33	0.16	2.23607	17.7	15.651	-2.049	-0.130918	0.0232258	1.0105	-0.130918	0.119673	-0.250591	-1.09397
210	45	10	K	HD253	K_HD253	Evoluee	9121	P2	1.02	0.73	0.42	0.17	4.18261	14	15.651	1.651	0.105488	1.96977	1.89016	0.105488	0.119673	-0.0141844	0.881474
211	53	7	K	HD253	K_HD253	Evoluee	9121	P7	0.7	0.45	0.37	0.18	1.84027	14.7	15.651	0.951	0.0607629	-0.372574	0.831631	0.0607629	0.119673	-0.05891	0.507742
212	57	2	K	HD253	K_HD253	Evoluee	9121	P4	0.56	0.09	0.09	0.09	0.684757	12.5	15.651	3.151	0.201329	-1.52809	0.309447	0.201329	0.119673	0.0816561	1.68233
193	4	6	K	HD223	K_HD223	Evoluee	9118	P7	0.4	0.26	0.18	0.13	0.255061	12.49	12.796	0.306	0.0239137	-0.397215	0.391032	0.0239137	-0.0520215	0.0759352	-0.45969
194	12	4	K	HD223	K_HD223	Evoluee	9118	P1	0.49	0.36	0.21	0.13	0.554257	9.61	12.796	3.186	0.248984	-0.0980189	0.849728	0.248984	-0.0520215	0.301006	-4.78618
195	15	11	K	HD223	K_HD223	Evoluee	9118	P9	0.49	0.32	0.19	0.12	0.137952	13.3	12.796	-0.504	-0.0393873	-0.514323	0.211494	-0.0393873	-0.0520215	0.0126342	0.757136
196	30	9	K	HD223	K_HD223	Evoluee	9118	P5	1	0.65	0.39	0.17	0.939976	14.23	12.796	-1.434	-0.112066	0.2877	1.44107	-0.112066	-0.0520215	-0.0600448	2.15423
197	30	11	K	HD223	K_HD223	Evoluee	9118	P2	0.58	0.37	0.24	0.16	0.515453	11.56	12.796	1.236	0.0965927	-0.136823	0.790237	0.0965927	-0.0520215	0.148614	-1.85679
198	37	11	K	HD223	K_HD223	Evoluee	9118	P4	0.96	0.6	0.33	0.16	1.63757	14.7	12.796	-1.904	-0.148796	0.985297	2.51055	-0.148796	-0.0520215	-0.096775	2.86029
199	41	8	K	HD223	K_HD223	Evoluee	9118	P10	1.05	0.63	0.3	0.15	1.26816	13.8	12.796	-1.004	-0.078462	0.61588	1.9442	-0.078462	-0.0520215	-0.0264406	1.50826
200	45	6	K	HD223	K_HD223	Evoluee	9118	P3	0.81	0.48	0.24	0.12	1.19581	13.7	12.796	-0.904	-0.0706471	0.543537	1.83329	-0.0706471	-0.0520215	-0.0186256	1.35804
201	52	12	K	HD223	K_HD223	Evoluee	9118	P8	0.69	0.56	0.24	0.13	0.902106	15.7	12.796	-2.904	-0.226946	0.24983	1.38301	-0.226946	-0.0520215	-0.174924	4.36254
202	56	10	K	HD223	K_HD223	Evoluee	9118	P6	0.34	0.26	0.22	0.12	0.541399	13.1	12.796	-0.304	-0.0237574	-0.110876	0.830016	-0.0237574	-0.0520215	0.028264	0.456685
183	11	9	K	HD223	K_HD223	Evoluee	9117	P10	0.93	0.45	0.27	0.16	0.799688	12.84	12.796	-0.044	-0.00343858	0.147413	1.226	-0.00343858	-0.0520215	0.0485829	0.0660991
184	15	2	K	HD223	K_HD223	Evoluee	9117	P9	0.55	0.33	0.21	0.13	0.173681	14.26	12.796	-1.464	-0.114411	-0.478595	0.266269	-0.114411	-0.0520215	-0.0623893	2.1993
185	26	6	K	HD223	K_HD223	Evoluee	9117	P7	1.31	0.8	0.45	0.19	2.29618	15.74	12.796	-2.944	-0.230072	1.64391	3.52026	-0.230072	-0.0520215	-0.17805	4.42263
186	26	7	K	HD223	K_HD223	Evoluee	9117	P5	0.81	0.55	0.3	0.16	1.05802	16.43	12.796	-3.634	-0.283995	0.405744	1.62204	-0.283995	-0.0520215	-0.231974	5.45919
187	30	4	K	HD223	K_HD223	Evoluee	9117	P6	1.04	0.62	0.41	0.17	1.77194	13.08	12.796	-0.284	-0.0221944	1.11967	2.71656	-0.0221944	-0.0520215	0.029827	0.42664
188	34	4	K	HD223	K_HD223	Evoluee	9117	P2	0.55	0.34	0.21	0.14	1.15986	10.5	12.796	2.296	0.179431	0.507579	1.77817	0.179431	-0.0520215	0.231453	-3.44917
189	37	8	K	HD223	K_HD223	Evoluee	9117	P8	1.1	0.55	0.32	0.15	3.30058	14.6	12.796	-1.804	-0.140982	2.64831	5.0601	-0.140982	-0.0520215	-0.0889601	2.71007
190	52	4	K	HD223	K_HD223	Evoluee	9117	P4	0.56	0.28	0.21	0.12	0.908448	14.3	12.796	-1.504	-0.117537	0.256172	1.39274	-0.117537	-0.0520215	-0.0655153	2.25939
191	52	8	K	HD223	K_HD223	Evoluee	9117	P1	0.58	0.37	0.18	0.11	0.950949	10	12.796	2.796	0.218506	0.298673	1.45789	0.218506	-0.0520215	0.270527	-4.2003
192	56	3	K	HD223	K_HD223	Evoluee	9117	P3	0.74	0.39	0.21	0.14	1.0838	13.9	12.796	-1.104	-0.086277	0.431523	1.66156	-0.086277	-0.0520215	-0.0342555	1.65849
173	11	5	K	HD223	K_HD223	Evoluee	9116	P5	0.68	0.55	0.33	0.19	1.51264	14.75	12.796	-1.954	-0.152704	0.860363	2.31902	-0.152704	-0.0520215	-0.100683	2.9354
174	14	9	K	HD223	K_HD223	Evoluee	9116	P6	0.89	0.51	0.27	0.17	4.08883	13.54	12.796	-0.744	-0.0581432	3.43655	6.26856	-0.0581432	-0.0520215	-0.0061217	1.11768
175	18	7	K	HD223	K_HD223	Evoluee	9116	P10	0.64	0.39	0.25	0.14	0.708306	15.24	12.796	-2.444	-0.190997	0.05603	1.0859	-0.190997	-0.0520215	-0.138976	3.67151
176	30	2	K	HD223	K_HD223	Evoluee	9116	P4	1.32	0.65	0.41	0.18	0.93273	11.19	12.796	1.606	0.125508	0.280455	1.42996	0.125508	-0.0520215	0.177529	-2.41262
177	33	5	K	HD223	K_HD223	Evoluee	9116	P7	1.04	0.71	0.42	0.24	2.82454	13.7	12.796	-0.904	-0.0706471	2.17227	4.33029	-0.0706471	-0.0520215	-0.0186256	1.35804
178	33	10	K	HD223	K_HD223	Evoluee	9116	P2	0.8	0.62	0.36	0.19	1.68053	13.9	12.796	-1.104	-0.086277	1.02826	2.57641	-0.086277	-0.0520215	-0.0342555	1.65849
179	37	4	K	HD223	K_HD223	Evoluee	9116	P8	1.39	0.76	0.4	0.17	3.16905	11.6	12.796	1.196	0.0934667	2.51677	4.85845	0.0934667	-0.0520215	0.145488	-1.7967
180	44	7	K	HD223	K_HD223	Evoluee	9116	P1	0.59	0.34	0.2	0.12	0.597489	10.3	12.796	2.496	0.195061	-0.0547871	0.916006	0.195061	-0.0520215	0.247082	-3.74962
181	48	3	K	HD223	K_HD223	Evoluee	9116	P9	0.94	0.61	0.37	0.46	1.82858	11.4	12.796	1.396	0.109097	1.1763	2.80338	0.109097	-0.0520215	0.161118	-2.09715
182	55	12	K	HD223	K_HD223	Evoluee	9116	P3	0.36	0.21	0.23	0.14	0.115182	10	12.796	2.796	0.218506	-0.537094	0.176584	0.218506	-0.0520215	0.270527	-4.2003
164	2	11	K	HD223	K_HD223	Evoluee	9115	P9	0.81	0.44	0.36	0.21	0.662788	13.49	12.796	-0.694	-0.0542357	0.0105118	1.01612	-0.0542357	-0.0520215	-0.00221423	1.04256
165	3	1	K	HD223	K_HD223	Evoluee	9115	P4	1.45	0.61	0.39	0.23	1.00159	13.42	12.796	-0.624	-0.0487652	0.349316	1.53553	-0.0487652	-0.0520215	0.00325623	0.937406
166	3	3	K	HD223	K_HD223	Evoluee	9115	P8	0.49	0.28	0.22	0.17	0.0898909	11.26	12.796	1.536	0.120038	-0.562385	0.137811	0.120038	-0.0520215	0.172059	-2.30746
167	22	2	K	HD223	K_HD223	Evoluee	9115	P5	0.91	0.72	0.42	0.22	1.67367	11.79	12.796	1.006	0.0786183	1.0214	2.5659	0.0786183	-0.0520215	0.13064	-1.51127
168	29	8	K	HD223	K_HD223	Evoluee	9115	P7	1.13	0.7	0.35	0.18	1.8181	10.78	12.796	2.016	0.157549	1.16582	2.78732	0.157549	-0.0520215	0.209571	-3.02854
169	40	1	K	HD223	K_HD223	Evoluee	9115	P1	1.05	0.7	0.36	0.17	3.15497	12.9	12.796	-0.104	-0.00812754	2.50269	4.83686	-0.00812754	-0.0520215	0.0438939	0.156234
170	51	8	K	HD223	K_HD223	Evoluee	9115	P2	1.53	0.67	0.38	0.17	1.34042	11.7	12.796	1.096	0.0856518	0.688145	2.05499	0.0856518	-0.0520215	0.137673	-1.64647
171	55	5	K	HD223	K_HD223	Evoluee	9115	P3	0.56	0.43	0.26	0.14	1.2585	10.9	12.796	1.896	0.148171	0.606223	1.9294	0.148171	-0.0520215	0.200193	-2.84827
172	58	5	K	HD223	K_HD223	Evoluee	9115	P10	0.45	0.32	0.22	0.12	0.226359	12.8	12.796	-0.004	-0.000312598	-0.425917	0.347029	-0.000312598	-0.0520215	0.0517089	0.00600901
158	2	6	K	HD223	K_HD223	Evoluee	9114	P5	1.85	0.76	0.46	0.23	1.05707	13.89	12.796	-1.094	-0.0854955	0.404791	1.62058	-0.0854955	-0.0520215	-0.033474	1.64347
159	32	8	K	HD223	K_HD223	Evoluee	9114	P4	0.8	0.52	0.28	0.17	1.2585	13.8	12.796	-1.004	-0.078462	0.606223	1.9294	-0.078462	-0.0520215	-0.0264406	1.50826
160	36	6	K	HD223	K_HD223	Evoluee	9114	P3	1.14	0.58	0.29	0.14	2.27191	15	12.796	-2.204	-0.172241	1.61964	3.48306	-0.172241	-0.0520215	-0.12022	3.31097
161	39	10	K	HD223	K_HD223	Evoluee	9114	P6	1.17	0.54	0.3	0.15	0.89826	14.2	12.796	-1.404	-0.109722	0.245984	1.37712	-0.109722	-0.0520215	-0.0577003	2.10916
162	39	11	K	HD223	K_HD223	Evoluee	9114	P8	0.95	0.46	0.27	0.14	3.71134	15	12.796	-2.204	-0.172241	3.05907	5.68984	-0.172241	-0.0520215	-0.12022	3.31097
163	57	12	K	HD223	K_HD223	Evoluee	9114	P1	0.73	0.53	0.29	0.15	1.55106	15.7	12.796	-2.904	-0.226946	0.898783	2.37792	-0.226946	-0.0520215	-0.174924	4.36254
149	13	9	K	HD223	K_HD223	Evoluee	9113	P1	0.7	0.35	0.22	0.12	1.24146	12.04	12.796	0.756	0.059081	0.589184	1.90327	0.059081	-0.0520215	0.111102	-1.1357
150	17	1	K	HD223	K_HD223	Evoluee	9113	P5	0.6	0.32	0.18	0.12	0.30779	5.67	12.796	7.126	0.556893	-0.344486	0.471871	0.556893	-0.0520215	0.608914	-10.7051
151	28	4	K	HD223	K_HD223	Evoluee	9113	P10	1.21	0.53	0.29	0.13	1.04213	12.84	12.796	-0.044	-0.00343858	0.389855	1.59768	-0.00343858	-0.0520215	0.0485829	0.0660991
152	32	1	K	HD223	K_HD223	Evoluee	9113	P9	0.67	0.43	0.28	0.19	0.527478	13.9	12.796	-1.104	-0.086277	-0.124798	0.808673	-0.086277	-0.0520215	-0.0342555	1.65849
153	32	2	K	HD223	K_HD223	Evoluee	9113	P3	0.85	0.46	0.25	0.15	0.464683	11.9	12.796	0.896	0.0700219	-0.187592	0.712403	0.0700219	-0.0520215	0.122043	-1.34602
154	32	4	K	HD223	K_HD223	Evoluee	9113	P2	0.72	0.42	0.26	0.16	1.30349	12.5	12.796	0.296	0.0231322	0.651216	1.99837	0.0231322	-0.0520215	0.0751537	-0.444667
155	54	8	K	HD223	K_HD223	Evoluee	9113	P7	0.81	0.45	0.2	0.11	1.04998	14.3	12.796	-1.504	-0.117537	0.397704	1.60972	-0.117537	-0.0520215	-0.0655153	2.25939
156	57	9	K	HD223	K_HD223	Evoluee	9113	P4	0.56	0.1	0.09	0.09	0.684757	11.9	12.796	0.896	0.0700219	0.0324813	1.0498	0.0700219	-0.0520215	0.122043	-1.34602
157	57	11	K	HD223	K_HD223	Evoluee	9113	P6	0.87	0.65	0.39	0.21	4.31944	12.5	12.796	0.296	0.0231322	3.66716	6.62211	0.0231322	-0.0520215	0.0751537	-0.444667
139	9	3	K	HD223	K_HD223	Evoluee	9112	P1	0.75	0.4	0.23	0.13	0.126277	14.01	12.796	-1.214	-0.0948734	-0.525999	0.193595	-0.0948734	-0.0520215	-0.0428519	1.82374
140	16	8	K	HD223	K_HD223	Evoluee	9112	P3	0.64	0.32	0.2	0.15	0.517676	16.01	12.796	-3.214	-0.251172	-0.1346	0.793645	-0.251172	-0.0520215	-0.199151	4.82824
141	24	6	K	HD223	K_HD223	Evoluee	9112	P10	0.6	0.3	0.19	0.13	0.652381	14.45	12.796	-1.654	-0.129259	0.00010483	1.00016	-0.129259	-0.0520215	-0.0772377	2.48473
142	27	12	K	HD223	K_HD223	Evoluee	9112	P4	1.9	0.69	0.33	0.14	1.18461	11.95	12.796	0.846	0.0661144	0.532335	1.81612	0.0661144	-0.0520215	0.118136	-1.27091
143	35	5	K	HD223	K_HD223	Evoluee	9112	P8	0.48	0.27	0.17	0.16	0.447214	11.1	12.796	1.696	0.132541	-0.205062	0.685621	0.132541	-0.0520215	0.184563	-2.54782
144	42	7	K	HD223	K_HD223	Evoluee	9112	P2	1	0.65	0.35	0.21	1.73336	13.4	12.796	-0.604	-0.0472023	1.08108	2.6574	-0.0472023	-0.0520215	0.00481921	0.907361
145	46	2	K	HD223	K_HD223	Evoluee	9112	P9	0.73	0.38	0.22	0.13	1.12755	13.9	12.796	-1.104	-0.086277	0.475276	1.72864	-0.086277	-0.0520215	-0.0342555	1.65849
146	50	2	K	HD223	K_HD223	Evoluee	9112	P5	0.88	0.53	0.26	0.13	1.05916	14.5	12.796	-1.704	-0.133167	0.406888	1.6238	-0.133167	-0.0520215	-0.0811451	2.55984
147	53	11	K	HD223	K_HD223	Evoluee	9112	P6	0.68	0.52	0.34	0.14	1.60539	13.1	12.796	-0.304	-0.0237574	0.95311	2.46121	-0.0237574	-0.0520215	0.028264	0.456685
148	54	2	K	HD223	K_HD223	Evoluee	9112	P7	0.52	0.41	0.27	0.14	1.2585	11.7	12.796	1.096	0.0856518	0.606223	1.9294	0.0856518	-0.0520215	0.137673	-1.64647
129	1	3	K	HD223	K_HD223	Evoluee	9111	P6	1.06	0.72	0.5	0.26	0.500126	15.31	12.796	-2.514	-0.196468	-0.15215	0.76674	-0.196468	-0.0520215	-0.144446	3.77666
130	4	10	K	HD223	K_HD223	Evoluee	9111	P4	0.35	0.22	0.15	0.11	0.156134	13.23	12.796	-0.434	-0.0339168	-0.496142	0.239367	-0.0339168	-0.0520215	0.0181046	0.651978
131	8	12	K	HD223	K_HD223	Evoluee	9111	P10	0.72	0.36	0.28	0.22	0.0747966	14.02	12.796	-1.224	-0.0956549	-0.577479	0.11467	-0.0956549	-0.0520215	-0.0436334	1.83876
132	16	6	K	HD223	K_HD223	Evoluee	9111	P1	0.38	0.22	0.16	0.14	0.0661436	14.57	12.796	-1.774	-0.138637	-0.586132	0.101404	-0.138637	-0.0520215	-0.0866156	2.665
133	19	10	K	HD223	K_HD223	Evoluee	9111	P2	0.7	0.38	0.2	0.13	0.373983	13.18	12.796	-0.384	-0.0300094	-0.278293	0.573351	-0.0300094	-0.0520215	0.0220121	0.576865
134	20	1	K	HD223	K_HD223	Evoluee	9111	P3	0.77	0.36	0.21	0.17	0.100621	13.45	12.796	-0.654	-0.0511097	-0.551655	0.154262	-0.0511097	-0.0520215	0.000911743	0.982474
136	31	6	K	HD223	K_HD223	Evoluee	9111	P5	0.53	0.32	0.19	0.14	0.152945	13.8	12.796	-1.004	-0.078462	-0.499331	0.234479	-0.078462	-0.0520215	-0.0264406	1.50826
137	38	10	K	HD223	K_HD223	Evoluee	9111	P8	0.81	0.61	0.32	0.15	1.11067	12	12.796	0.796	0.0622069	0.458394	1.70276	0.0622069	-0.0520215	0.114228	-1.19579
138	42	4	K	HD223	K_HD223	Evoluee	9111	P9	0.68	0.52	0.28	0.17	0.604744	8.7	12.796	4.096	0.3201	-0.0475313	0.92713	0.3201	-0.0520215	0.372121	-6.15323

[truncated: 2 more sheets: Read_me_Data_6, Data_6]
